# Supplementary material for: Tetra­aqua­bis­{5-[4-(imidazol-1-yl-κN 3)phen­yl]tetra­zolido}manganese(II)
Source: Acta Crystallogr Sect E Struct Rep Online. 2011 Nov 12;67(Pt 12):m1757. doi: 10.1107/S1600536811047428 (PMC3238663; doi:10.1107/S1600536811047428)
Supplement: Supplementary file 2 [file e-67-m1757-Isup2.hkl]

# 
# h,k,l, Fc-squared, Fo-squared, sigma(Fo-squared) and status flag 
# 
data_I
_shelx_title ' a   in P-1' 
_shelx_refln_list_code          4 
_shelx_F_calc_maximum      105.73 
_exptl_crystal_F_000       283.00 
_reflns_d_resolution_high  0.8225 
 
loop_ 
 _symmetry_equiv_pos_as_xyz 
 'x, y, z' 
 '-x, -y, -z' 
 
_cell_length_a     8.4150 
_cell_length_b     8.4580 
_cell_length_c     8.7220 
_cell_angle_alpha  80.758 
_cell_angle_beta   75.880 
_cell_angle_gamma  88.791 
 
_shelx_F_squared_multiplier     1.000 
 
loop_ 
 _refln_index_h 
 _refln_index_k 
 _refln_index_l 
 _refln_F_squared_calc 
 _refln_F_squared_meas 
 _refln_F_squared_sigma 
 _refln_observed_status 
   1   0   0      709.55      681.20     10.83 o 
   2   0   0      577.92      603.52     14.16 o 
   3   0   0      203.17      207.60      5.57 o 
   4   0   0     2799.33     2891.79     65.55 o 
   5   0   0      190.57      181.95      5.49 o 
   6   0   0       97.93       99.49      3.82 o 
   7   0   0      133.18      117.19      4.44 o 
   8   0   0       49.55       42.35      2.59 o 
   9   0   0        7.89        7.57      1.50 o 
  -9   1   0       10.07        9.81      1.64 o 
  -8   1   0       71.50       75.28      3.60 o 
  -7   1   0        0.56        0.58      0.53 o 
  -6   1   0       21.66       17.64      1.51 o 
  -5   1   0       34.50       29.95      1.61 o 
  -4   1   0     1275.60     1236.06     22.28 o 
  -3   1   0      823.36      827.80     18.23 o 
  -2   1   0        0.49        0.67      0.13 o 
  -1   1   0        2.76        1.14      0.15 o 
   0   1   0      717.30      784.04     18.16 o 
   1   1   0      123.55      122.65      3.02 o 
   2   1   0       38.58       39.83      1.40 o 
   3   1   0     2519.76     2764.17     62.41 o 
   4   1   0      785.71      813.74     19.39 o 
   5   1   0      167.16      166.12      5.12 o 
   6   1   0      133.07      128.19      3.07 o 
   7   1   0       42.19       48.56      2.66 o 
   8   1   0      150.58      143.28      5.30 o 
   9   1   0      113.08      114.12      4.98 o 
  -9   2   0      105.08      107.46      4.87 o 
  -8   2   0      337.77      333.30     10.01 o 
  -7   2   0       59.76       62.35      2.11 o 
  -6   2   0       38.43       38.46      1.50 o 
  -5   2   0       33.88       23.89      1.79 o 
  -4   2   0      300.26      279.67      5.24 o 
  -3   2   0      529.48      513.75     11.72 o 
  -2   2   0      427.77      415.37      5.68 o 
  -1   2   0       54.73       42.36      0.79 o 
   0   2   0     2137.09     2133.26     48.78 o 
   1   2   0     3518.01     3472.07     55.63 o 
   2   2   0      200.24      176.83      3.30 o 
   3   2   0     1036.25     1064.01     19.74 o 
   4   2   0      241.29      223.90      4.39 o 
   5   2   0      881.96      945.41     16.06 o 
   6   2   0      217.99      215.40      4.59 o 
   7   2   0       71.37       68.38      2.17 o 
   8   2   0      159.78      137.57      5.13 o 
   9   2   0       29.99       33.47      2.52 o 
  -9   3   0        1.39        1.60      0.84 o 
  -8   3   0       97.76       99.69      3.05 o 
  -7   3   0      200.70      190.25      6.79 o 
  -6   3   0      468.68      476.68      8.78 o 
  -5   3   0      333.40      324.90      6.16 o 
  -4   3   0      346.11      368.21     15.14 o 
  -3   3   0      114.99      107.54      1.85 o 
  -1   3   0      734.04      707.29      9.42 o 
   0   3   0      679.41      675.79     16.08 o 
   1   3   0     1110.95     1082.87     35.09 o 
   2   3   0       59.02       51.04      1.30 o 
   3   3   0      350.04      325.73      5.94 o 
   4   3   0       34.64       33.18      1.22 o 
   5   3   0       30.22       25.81      1.15 o 
   6   3   0      105.28      109.69      2.87 o 
   7   3   0       38.23       37.52      1.58 o 
   8   3   0       13.93       10.02      1.07 o 
   9   3   0       34.16       32.32      2.52 o 
  -9   4   0       21.86       21.04      1.55 o 
  -8   4   0       64.35       67.84      2.45 o 
  -7   4   0       96.58      103.81      2.99 o 
  -6   4   0        4.23        4.43      0.67 o 
  -5   4   0      199.75      204.52      4.35 o 
  -4   4   0       50.27       41.61      1.94 o 
  -3   4   0      704.57      749.31     11.03 o 
  -2   4   0      378.00      373.51      5.39 o 
  -1   4   0      653.26      619.80     10.27 o 
   0   4   0      650.61      667.39     16.18 o 
   1   4   0      703.69      714.94     17.38 o 
   2   4   0      357.81      372.42     26.38 o 
   3   4   0     1036.05     1102.24     18.35 o 
   4   4   0      194.11      198.36      4.12 o 
   5   4   0      128.74      125.64      3.28 o 
   6   4   0      325.52      314.44      6.33 o 
   7   4   0      264.50      254.23      6.38 o 
   8   4   0        7.72        5.43      1.02 o 
   9   4   0       35.81       32.86      2.57 o 
  -8   5   0       37.03       34.53      1.74 o 
  -7   5   0        2.46        1.70      0.54 o 
  -6   5   0      226.67      226.43      7.19 o 
  -5   5   0      219.64      227.76      5.95 o 
  -4   5   0        3.29        4.47      0.43 o 
  -3   5   0       87.86       82.92      1.66 o 
  -2   5   0       51.04       57.79      1.66 o 
  -1   5   0      184.28      168.12      4.92 o 
   0   5   0        2.50        1.26      0.48 o 
   1   5   0       10.57        9.77      1.03 o 
   2   5   0      712.13      734.12     18.27 o 
   3   5   0      796.38      770.66     19.28 o 
   4   5   0      124.62      142.98      5.10 o 
   5   5   0       15.27       21.36      1.15 o 
   6   5   0      135.39      147.88      5.67 o 
   7   5   0      100.03      105.45      4.72 o 
   8   5   0        3.65        4.36      1.25 o 
  -8   6   0       28.71       32.60      2.68 o 
  -7   6   0       76.37       74.96      3.75 o 
  -6   6   0       50.46       53.75      3.02 o 
  -5   6   0       84.35       85.29      3.70 o 
  -4   6   0        8.71        6.99      1.10 o 
  -3   6   0       10.41       11.13      0.80 o 
  -2   6   0      391.94      401.07      7.46 o 
  -1   6   0      221.18      228.02      6.56 o 
   0   6   0       51.93       48.76      2.34 o 
   1   6   0      140.54      139.65      4.73 o 
   2   6   0        4.79        5.40      0.98 o 
   3   6   0       58.51       54.90      2.76 o 
   4   6   0        0.94       -0.34      0.46 o 
   5   6   0      217.76      226.00      7.48 o 
   6   6   0       73.01       69.01      3.59 o 
   7   6   0       68.72       74.56      3.94 o 
  -7   7   0       28.18       32.42      2.58 o 
  -6   7   0       33.07       37.32      2.61 o 
  -5   7   0       59.18       64.04      3.33 o 
  -4   7   0       34.48       31.98      2.27 o 
  -3   7   0       18.11       15.11      1.54 o 
  -2   7   0       36.88       35.23      1.51 o 
  -1   7   0        3.41        4.18      0.62 o 
   0   7   0       12.32       11.37      1.25 o 
   1   7   0       72.13       72.38      3.25 o 
   2   7   0       39.64       37.58      2.29 o 
   3   7   0       78.25       71.31      3.40 o 
   4   7   0       39.00       44.03      2.70 o 
   5   7   0        0.15        0.76      0.72 o 
   6   7   0        0.12        1.87      0.94 o 
   7   7   0       39.90       35.83      2.87 o 
  -6   8   0       17.45       20.32      2.20 o 
  -5   8   0        3.10        3.41      1.12 o 
  -4   8   0        6.80        5.20      1.26 o 
  -3   8   0       67.82       70.46      3.47 o 
  -2   8   0      345.46      347.60      7.02 o 
  -1   8   0       54.17       50.17      1.93 o 
   0   8   0       24.22       26.38      1.90 o 
   1   8   0       73.91       75.70      3.54 o 
   2   8   0      132.81      124.48      4.96 o 
   3   8   0       56.28       56.27      3.21 o 
   4   8   0       71.43       64.65      3.58 o 
   5   8   0        1.54        2.88      1.10 o 
  -4   9   0        0.67        1.09      0.99 o 
  -3   9   0        0.97        1.09      0.91 o 
  -2   9   0        2.16        3.53      1.14 o 
  -1   9   0       21.56       20.69      1.40 o 
   0   9   0        1.05        0.87      0.78 o 
   1   9   0        6.42        4.85      1.18 o 
   2   9   0        4.46        2.02      0.97 o 
   3   9   0        0.08       -0.28      0.63 o 
   4   9   0       15.31       16.34      2.13 o 
  -1  10   0       29.19       26.36      1.69 o 
   0  10   0        0.62        0.58      0.90 o 
   1  10   0        2.76        2.01      1.07 o 
  -3  -9   1        6.24        5.28      1.42 o 
  -2  -9   1       44.55       43.95      2.94 o 
  -1  -9   1       14.18       10.08      1.57 o 
   0  -9   1       24.43       20.38      1.88 o 
   1  -9   1       28.78       23.62      1.44 o 
   2  -9   1       29.75       31.45      2.44 o 
   3  -9   1        1.11        0.92      0.96 o 
   4  -9   1       52.17       53.13      3.38 o 
  -5  -8   1       32.02       39.63      3.02 o 
  -4  -8   1       33.00       32.03      2.60 o 
  -3  -8   1       26.40       29.68      2.37 o 
  -2  -8   1       51.90       49.78      2.91 o 
  -1  -8   1       11.00       12.62      1.55 o 
   0  -8   1       77.11       77.67      3.53 o 
   1  -8   1      371.94      323.56     15.30 o 
   2  -8   1      101.10      102.17      4.40 o 
   3  -8   1        0.17        1.31      0.86 o 
   4  -8   1       16.05       13.87      1.81 o 
   5  -8   1       33.41       30.09      2.51 o 
   6  -8   1       10.70       10.22      1.76 o 
  -6  -7   1       36.69       36.07      2.79 o 
  -5  -7   1       40.86       39.44      2.83 o 
  -4  -7   1       62.44       59.90      3.32 o 
  -3  -7   1       89.46       86.99      3.96 o 
  -2  -7   1      342.74      324.37      9.54 o 
  -1  -7   1      104.17       98.99      3.95 o 
   0  -7   1       59.91       62.37      2.90 o 
   1  -7   1      149.94      142.42      4.81 o 
   2  -7   1       51.08       45.00      1.69 o 
   3  -7   1       68.25       68.27      3.29 o 
   4  -7   1      183.31      177.97      6.15 o 
   5  -7   1      131.14      138.21      5.33 o 
   6  -7   1        1.30        3.80      1.15 o 
   7  -7   1        0.15       -0.96      0.64 o 
  -7  -6   1       19.54       25.19      2.60 o 
  -6  -6   1      175.45      199.76      7.48 o 
  -5  -6   1       27.81       24.32      2.28 o 
  -4  -6   1       43.12       50.40      2.99 o 
  -3  -6   1        0.38        0.45      0.56 o 
  -2  -6   1      211.11      223.94      6.95 o 
  -1  -6   1       13.40       14.56      1.37 o 
   0  -6   1       73.95       78.70      3.13 o 
   1  -6   1      359.14      382.85     10.18 o 
   2  -6   1      229.69      240.67      4.90 o 
   3  -6   1        0.83        0.86      0.35 o 
   4  -6   1      136.62      134.97      4.89 o 
   5  -6   1      244.84      248.10      7.69 o 
   6  -6   1      339.39      319.13      9.50 o 
   7  -6   1       39.72       35.53      2.54 o 
   8  -6   1       15.01       12.71      1.93 o 
  -8  -5   1       38.90       41.61      3.04 o 
  -7  -5   1       13.07       10.87      1.70 o 
  -6  -5   1        0.68        0.73      0.65 o 
  -5  -5   1      149.97      146.14      5.47 o 
  -4  -5   1      496.89      506.69     13.71 o 
  -3  -5   1      190.26      188.49      6.10 o 
  -2  -5   1       79.91       72.95      3.11 o 
  -1  -5   1       89.22       81.70      3.18 o 
   0  -5   1      105.27      102.06      3.51 o 
   1  -5   1      409.24      387.89     10.01 o 
   2  -5   1      948.15      963.39     16.07 o 
   3  -5   1       46.43       51.23      1.20 o 
   4  -5   1       22.02       23.14      1.06 o 
   5  -5   1       24.12       26.75      1.24 o 
   6  -5   1       56.94       57.87      2.01 o 
   7  -5   1       39.21       37.60      1.90 o 
   8  -5   1        0.20        0.33      0.61 o 
  -8  -4   1       34.49       33.06      1.74 o 
  -7  -4   1      116.98      122.58      3.67 o 
  -6  -4   1       40.33       38.01      1.65 o 
  -5  -4   1      106.48      116.69      4.67 o 
  -4  -4   1       64.88       76.64      2.15 o 
  -3  -4   1      621.08      665.98     11.53 o 
  -2  -4   1      604.47      630.40     10.79 o 
  -1  -4   1     1446.51     1586.14     25.79 o 
   0  -4   1      151.41      143.71      2.75 o 
   1  -4   1      676.23      668.45     11.09 o 
   2  -4   1      690.92      712.40      9.67 o 
   3  -4   1       31.67       41.34      1.12 o 
   4  -4   1      326.24      324.04      6.09 o 
   5  -4   1      312.56      311.83      6.04 o 
   6  -4   1      237.13      228.67      7.15 o 
   7  -4   1       38.50       35.15      1.57 o 
   8  -4   1       27.25       32.61      1.65 o 
   9  -4   1       37.65       45.38      2.09 o 
  -9  -3   1        3.50        2.93      1.08 o 
  -8  -3   1       25.37       27.28      1.59 o 
  -7  -3   1      189.78      203.44      4.79 o 
  -6  -3   1       20.53       24.44      1.31 o 
  -5  -3   1       36.85       36.76      1.48 o 
  -4  -3   1      354.27      361.21      6.77 o 
  -3  -3   1      491.14      475.63      8.40 o 
  -2  -3   1      185.32      172.80      3.39 o 
  -1  -3   1        8.84       12.61      0.55 o 
   0  -3   1     1156.29     1185.91     19.26 o 
   1  -3   1     3006.16     3176.78     72.45 o 
   2  -3   1      341.50      322.66      5.34 o 
   3  -3   1     1665.44     1816.75     23.77 o 
   4  -3   1      766.27      821.07     11.12 o 
   5  -3   1     1402.54     1444.06     23.60 o 
   6  -3   1      116.46      117.00      2.98 o 
   7  -3   1      464.61      450.11     12.02 o 
   8  -3   1       51.45       52.02      2.08 o 
   9  -3   1       31.42       31.03      2.39 o 
  -9  -2   1        5.97        2.62      1.14 o 
  -8  -2   1        1.84        1.96      0.87 o 
  -7  -2   1      171.57      170.34      5.44 o 
  -6  -2   1        0.99        1.95      0.50 o 
  -5  -2   1       60.85       71.99      2.95 o 
  -4  -2   1      107.42      105.91      3.51 o 
  -3  -2   1     1012.89     1035.11     24.03 o 
  -2  -2   1        4.17        3.66      0.47 o 
  -1  -2   1      292.41      301.97      7.25 o 
   0  -2   1      522.54      499.32      8.26 o 
   1  -2   1     3503.36     2938.10    143.70 o 
   2  -2   1      562.43      558.11      7.50 o 
   3  -2   1      210.62      207.97      3.07 o 
   4  -2   1       86.22       78.21      1.98 o 
   5  -2   1      733.37      767.04     13.01 o 
   6  -2   1      191.46      186.48      4.09 o 
   7  -2   1      701.89      694.10     12.35 o 
   8  -2   1      127.39      120.91      4.77 o 
   9  -2   1       19.66       21.84      2.10 o 
  -9  -1   1       15.12       15.74      1.95 o 
  -8  -1   1        0.38       -0.03      0.72 o 
  -7  -1   1      479.68      474.21     12.98 o 
  -6  -1   1      113.62      134.45      4.83 o 
  -5  -1   1        9.44        9.25      1.07 o 
  -4  -1   1      685.55      784.75     18.79 o 
  -3  -1   1      753.18      805.32     18.93 o 
  -2  -1   1       84.33       76.33      2.34 o 
  -1  -1   1        9.35        7.20      0.49 o 
   0  -1   1       15.97       19.24      0.70 o 
   1  -1   1      196.89      217.46      2.99 o 
   2  -1   1      381.82      382.73      6.41 o 
   3  -1   1      391.22      403.59      6.91 o 
   4  -1   1      311.35      275.69      5.10 o 
   5  -1   1      377.71      372.55      6.82 o 
   6  -1   1       25.38       23.34      1.13 o 
   7  -1   1        4.00        5.70      1.08 o 
   8  -1   1      522.58      472.92     13.00 o 
   9  -1   1       52.68       47.63      2.90 o 
  10  -1   1       57.13       57.25      3.51 o 
  -9   0   1        4.46        5.07      1.37 o 
  -8   0   1       51.24       42.34      2.78 o 
  -7   0   1       50.34       60.89      3.14 o 
  -6   0   1       51.74       53.07      2.72 o 
  -5   0   1       38.39       42.14      2.15 o 
  -4   0   1      237.86      289.94      7.76 o 
  -3   0   1      616.48      679.05     16.12 o 
  -2   0   1      303.61      311.16      7.66 o 
  -1   0   1    11178.97     9682.38    217.41 o 
   0   0   1       19.80       23.54      0.54 o 
   1   0   1      657.43      660.35     13.94 o 
   2   0   1     1703.46     1775.50     23.04 o 
   3   0   1     1695.08     1789.66     23.31 o 
   4   0   1      975.70     1034.84     21.12 o 
   5   0   1      619.16      661.89     11.30 o 
   6   0   1      232.40      259.14      7.49 o 
   7   0   1       74.73       89.18      3.69 o 
   8   0   1      178.64      165.48      5.83 o 
   9   0   1        7.71        7.70      1.40 o 
  10   0   1        1.89        3.01      1.14 o 
  -9   1   1       25.35       22.49      2.20 o 
  -8   1   1        8.98       10.07      1.58 o 
  -7   1   1        1.52        4.25      1.00 o 
  -6   1   1       72.05       75.88      3.41 o 
  -5   1   1      131.45      122.43      4.23 o 
  -4   1   1      321.70      318.03      8.39 o 
  -3   1   1      271.27      283.70      5.08 o 
  -2   1   1      372.47      377.66      5.21 o 
  -1   1   1      142.36      152.40      2.19 o 
   0   1   1      770.43      765.75     15.11 o 
   1   1   1     1693.07     1607.42     25.79 o 
   2   1   1     1267.92     1361.81     21.99 o 
   3   1   1      511.77      541.37      9.14 o 
   4   1   1      217.85      217.00      4.14 o 
   5   1   1       37.20       41.93      1.32 o 
   6   1   1      145.46      144.15      3.24 o 
   7   1   1      194.47      194.72      6.26 o 
   8   1   1      396.79      349.32     10.13 o 
   9   1   1        5.84        6.29      1.33 o 
  10   1   1       12.84       13.42      1.90 o 
  -8   2   1       61.08       56.17      3.21 o 
  -7   2   1       15.77       14.98      1.61 o 
  -6   2   1        0.84        0.76      0.40 o 
  -5   2   1        5.06        4.96      0.80 o 
  -4   2   1      219.24      216.90      3.43 o 
  -3   2   1      207.56      257.70      5.03 o 
  -2   2   1       60.57       60.06      1.14 o 
  -1   2   1       60.57       59.66      1.94 o 
   0   2   1     5306.29     5137.73     82.58 o 
   1   2   1     9513.58     9113.55    179.68 o 
   2   2   1      433.62      449.65      7.60 o 
   3   2   1      900.88      970.46     21.11 o 
   4   2   1     2752.42     3133.21     50.45 o 
   5   2   1       32.47       32.41      1.21 o 
   6   2   1      205.49      208.24      4.38 o 
   7   2   1      352.21      332.69      6.57 o 
   8   2   1      140.17      136.85      5.08 o 
   9   2   1       45.17       45.47      2.86 o 
  -7   3   1      121.60      122.75      5.98 o 
  -6   3   1       92.96       96.09      2.69 o 
  -5   3   1       49.00       49.68      2.14 o 
  -4   3   1      343.55      356.85      5.31 o 
  -3   3   1       29.60       30.57      0.82 o 
  -2   3   1       13.69       13.67      0.55 o 
  -1   3   1      725.37      673.75      9.01 o 
   0   3   1     1130.96     1128.60     18.36 o 
   1   3   1      401.00      394.15      6.69 o 
   2   3   1        2.13        2.69      0.68 o 
   3   3   1      542.14      516.61      8.90 o 
   4   3   1       20.88       15.35      1.54 o 
   5   3   1        2.64        2.53      0.52 o 
   6   3   1        3.15        6.37      0.72 o 
   7   3   1        4.33        8.34      1.06 o 
   8   3   1       97.85       98.25      4.10 o 
   9   3   1       17.04       11.47      1.61 o 
  -8   4   1       38.15       33.38      2.41 o 
  -7   4   1        3.28        2.88      0.65 o 
  -6   4   1       17.40       19.23      1.67 o 
  -5   4   1      145.73      149.76      2.75 o 
  -4   4   1      611.32      626.85      8.82 o 
  -3   4   1      114.38      114.00      2.54 o 
  -2   4   1        6.06        6.50      0.39 o 
  -1   4   1      195.41      180.95      3.54 o 
   0   4   1     1192.88     1160.16     27.29 o 
   2   4   1        0.90        1.33      0.26 o 
   3   4   1      194.92      191.65      5.64 o 
   4   4   1      123.62      125.73      2.85 o 
   5   4   1      233.21      235.55      5.68 o 
   6   4   1       56.87       50.34      1.77 o 
   7   4   1       71.88       71.69      2.29 o 
   8   4   1      121.92      113.00      3.19 o 
   9   4   1        1.66        3.39      1.07 o 
  -8   5   1       42.25       49.85      3.41 o 
  -7   5   1       50.11       42.92      1.86 o 
  -6   5   1      422.87      435.30      8.27 o 
  -5   5   1        8.03       10.70      1.31 o 
  -4   5   1       27.92       26.79      1.12 o 
  -3   5   1       27.38       25.41      1.57 o 
  -2   5   1       17.53       16.93      0.61 o 
  -1   5   1        1.91        1.77      0.36 o 
   0   5   1       77.81       71.70      2.73 o 
   1   5   1      330.76      363.37      9.70 o 
   2   5   1       55.74       61.43      2.65 o 
   3   5   1      264.88      268.58      5.07 o 
   4   5   1       26.75       30.19      1.17 o 
   5   5   1      116.52      125.86      3.06 o 
   6   5   1       34.06       34.60      1.50 o 
   7   5   1       19.64       22.20      1.98 o 
   8   5   1       20.33       17.52      1.89 o 
  -7   6   1       18.03       18.91      2.02 o 
  -6   6   1        9.81        8.17      1.41 o 
  -5   6   1       22.29       22.99      1.83 o 
  -4   6   1        5.56        6.31      1.07 o 
  -3   6   1      200.54      213.84      4.46 o 
  -2   6   1       33.01       32.81      1.27 o 
  -1   6   1       84.18       82.10      2.34 o 
   0   6   1       37.69       41.95      2.13 o 
   1   6   1       17.71       18.66      1.46 o 
   2   6   1        0.50        0.72      0.52 o 
   3   6   1       80.37       81.06      3.46 o 
   4   6   1       68.27       72.36      3.31 o 
   5   6   1       41.14       39.22      2.41 o 
   6   6   1       32.14       38.00      2.52 o 
   7   6   1        8.57        6.97      1.37 o 
   8   6   1        6.16        6.71      1.39 o 
  -7   7   1       16.44       17.21      2.04 o 
  -6   7   1       47.92       52.37      3.11 o 
  -5   7   1      364.87      390.74     11.06 o 
  -4   7   1       11.34       12.44      1.50 o 
  -3   7   1       28.25       30.12      1.72 o 
  -2   7   1       13.18       11.82      0.91 o 
  -1   7   1      125.51      121.99      3.09 o 
   0   7   1       11.79       12.26      1.30 o 
   1   7   1       10.03       13.21      1.37 o 
   2   7   1       58.27       62.55      3.05 o 
   3   7   1        0.17        0.35      0.57 o 
   4   7   1       46.67       46.35      2.76 o 
   5   7   1        2.67        3.91      1.04 o 
   6   7   1      128.52      137.51      5.60 o 
   7   7   1       14.95       16.32      2.03 o 
  -6   8   1        0.20       -0.67      0.83 o 
  -5   8   1       52.94       53.18      3.16 o 
  -4   8   1       35.25       31.87      2.34 o 
  -3   8   1      112.71      111.45      4.56 o 
  -2   8   1       60.78       58.66      2.08 o 
  -1   8   1       28.85       28.65      1.43 o 
   0   8   1       30.19       32.66      2.17 o 
   1   8   1       93.99       89.73      3.86 o 
   2   8   1       48.43       48.87      2.80 o 
   3   8   1      126.33      127.82      5.18 o 
   4   8   1        9.83        8.08      1.40 o 
   5   8   1       73.88       72.87      3.88 o 
   6   8   1        0.37        0.81      0.81 o 
  -4   9   1        2.18        1.37      0.95 o 
  -3   9   1        7.61        6.48      1.44 o 
  -2   9   1       48.86       50.06      3.05 o 
  -1   9   1       21.83       23.20      1.44 o 
   0   9   1       31.57       30.72      2.28 o 
   1   9   1        4.98        6.86      1.30 o 
   2   9   1        0.28        0.98      0.81 o 
   4   9   1        2.62        1.33      1.05 o 
  -2  10   1        7.44        6.44      1.50 o 
  -1  10   1       12.69       11.11      1.21 o 
   0  10   1        6.67        7.94      1.14 o 
   1  10   1       20.69       22.66      2.22 o 
   2  10   1        9.37        9.88      1.72 o 
  -2  -9   2       16.78       18.38      2.12 o 
  -1  -9   2       32.54       29.45      2.39 o 
   0  -9   2        2.41        1.21      0.81 o 
   1  -9   2      121.23      117.21      4.99 o 
   2  -9   2        9.29        9.99      1.71 o 
   3  -9   2       43.25       40.25      2.92 o 
   4  -9   2        2.39        3.29      1.29 o 
  -4  -8   2        0.59        1.46      0.99 o 
  -3  -8   2        8.45        9.36      1.65 o 
  -2  -8   2        6.09        8.33      1.50 o 
  -1  -8   2       84.73       82.86      3.82 o 
   0  -8   2       42.72       36.17      2.33 o 
   1  -8   2       16.35       18.55      1.69 o 
   2  -8   2        0.17        0.04      0.61 o 
   3  -8   2      116.47      117.04      4.91 o 
   4  -8   2       11.15        7.00      1.37 o 
   5  -8   2        8.82        9.86      1.68 o 
   6  -8   2       47.91       48.43      3.25 o 
  -6  -7   2        2.36        2.28      1.38 o 
  -5  -7   2       63.35       76.18      4.37 o 
  -4  -7   2       17.73       18.23      2.21 o 
  -3  -7   2      128.53      131.59      5.44 o 
  -2  -7   2      218.04      211.26      7.04 o 
  -1  -7   2      124.95      134.13      4.96 o 
   0  -7   2      114.39      112.53      4.23 o 
   1  -7   2       39.44       35.29      2.05 o 
   2  -7   2      756.16      745.98     13.18 o 
   3  -7   2      273.68      275.93      8.42 o 
   4  -7   2      144.34      139.60      5.32 o 
   5  -7   2        6.98        6.18      1.27 o 
   6  -7   2       80.23       70.35      3.71 o 
   7  -7   2       47.03       51.30      3.32 o 
  -6  -6   2        0.46        0.68      0.75 o 
  -5  -6   2       36.41       35.55      2.63 o 
  -4  -6   2        4.31        3.02      0.94 o 
  -3  -6   2        5.27        6.87      1.23 o 
  -2  -6   2       48.99       51.40      2.73 o 
  -1  -6   2       24.03       26.86      1.90 o 
   0  -6   2       87.49       91.41      3.50 o 
   1  -6   2       78.98       79.47      3.06 o 
   2  -6   2       19.22       17.16      2.04 o 
   3  -6   2       48.89       48.92      2.59 o 
   4  -6   2      308.58      295.22      8.63 o 
   5  -6   2      312.35      302.48      8.98 o 
   6  -6   2      123.77      118.04      4.81 o 
   7  -6   2       64.35       67.07      3.63 o 
   8  -6   2       97.64      100.65      4.76 o 
  -7  -5   2       26.34       33.11      2.73 o 
  -6  -5   2      135.08      140.36      5.77 o 
  -5  -5   2      111.01      112.58      4.83 o 
  -4  -5   2        1.26        1.44      0.74 o 
  -3  -5   2       11.44        9.13      1.33 o 
  -2  -5   2       99.11      101.50      3.95 o 
  -1  -5   2        0.34       -0.33      0.36 o 
   0  -5   2      256.38      276.01      7.75 o 
   1  -5   2      622.18      652.33     16.04 o 
   2  -5   2      186.05      187.27      3.89 o 
   4  -5   2      394.25      398.96      7.38 o 
   5  -5   2      116.64      128.13      3.19 o 
   6  -5   2       69.11       76.13      2.41 o 
   7  -5   2       81.06       78.85      3.38 o 
   8  -5   2      148.76      144.50      3.95 o 
  -8  -4   2       37.34       40.02      2.04 o 
  -7  -4   2        5.28        5.43      0.94 o 
  -6  -4   2       90.26       99.27      3.01 o 
  -5  -4   2      121.74      122.44      3.25 o 
  -4  -4   2      341.71      350.44      6.84 o 
  -3  -4   2      152.00      161.25      3.57 o 
  -2  -4   2      992.25     1120.60     18.73 o 
  -1  -4   2      127.90      148.82      3.08 o 
   0  -4   2       84.34       97.82      3.31 o 
   1  -4   2      251.65      247.95      4.55 o 
   2  -4   2       12.01       12.63      0.69 o 
   3  -4   2        7.29        8.05      0.44 o 
   4  -4   2      319.81      334.73      6.26 o 
   5  -4   2       81.14       80.61      3.65 o 
   6  -4   2       11.85       13.79      1.00 o 
   7  -4   2        0.27        0.70      0.46 o 
   8  -4   2      103.28      104.85      3.15 o 
   9  -4   2      135.66      133.04      3.85 o 
  -8  -3   2       35.77       33.73      1.85 o 
  -7  -3   2       21.27       23.10      1.49 o 
  -6  -3   2       36.69       38.77      1.71 o 
  -5  -3   2      263.02      261.85      7.59 o 
  -4  -3   2       76.71       73.82      2.91 o 
  -3  -3   2        1.08        0.51      0.40 o 
  -2  -3   2       55.12       39.02      1.65 o 
  -1  -3   2      177.26      206.19      5.41 o 
   0  -3   2      639.37      656.29     15.84 o 
   1  -3   2     1094.63     1172.99     27.32 o 
   2  -3   2     1157.45     1297.63     20.95 o 
   3  -3   2       37.35       27.09      0.99 o 
   4  -3   2      868.25      848.73     14.27 o 
   5  -3   2      427.52      428.94      7.85 o 
   6  -3   2      591.61      593.41     10.61 o 
   7  -3   2       78.58       82.54      2.53 o 
   8  -3   2       41.69       40.30      1.80 o 
   9  -3   2      169.69      167.91      4.40 o 
  -8  -2   2       29.50       31.53      1.73 o 
  -7  -2   2        0.19        0.52      0.82 o 
  -6  -2   2        0.46        0.05      0.58 o 
  -5  -2   2        9.03        8.48      1.11 o 
  -4  -2   2        0.67        1.80      0.58 o 
  -3  -2   2        4.00        5.71      0.74 o 
  -2  -2   2        6.04        3.32      0.53 o 
  -1  -2   2        5.64        7.46      0.65 o 
   0  -2   2        5.26        9.24      0.61 o 
   1  -2   2      846.65      866.81     19.94 o 
   2  -2   2       19.22       20.03      0.53 o 
   3  -2   2      489.68      608.50     10.19 o 
   4  -2   2     1295.04     1427.18     23.07 o 
   5  -2   2      542.06      577.21     10.07 o 
   6  -2   2      337.52      321.26      6.24 o 
   7  -2   2        9.98        8.69      0.87 o 
   8  -2   2       57.94       66.33      2.59 o 
   9  -2   2      120.18      104.32      4.52 o 
  -9  -1   2        6.57        7.11      1.56 o 
  -8  -1   2      265.62      256.78      8.68 o 
  -7  -1   2      100.90      109.07      4.62 o 
  -6  -1   2        0.31       -0.34      0.55 o 
  -5  -1   2      132.80      137.94      4.70 o 
  -4  -1   2      781.60      818.03     19.79 o 
  -3  -1   2      160.74      159.84      4.68 o 
  -2  -1   2        0.53        2.62      0.47 o 
  -1  -1   2      426.84      450.73     10.82 o 
   0  -1   2      284.92      264.34      6.49 o 
   1  -1   2      457.64      459.41      7.57 o 
   2  -1   2      117.60      124.35      2.41 o 
   3  -1   2      176.61      186.95      3.54 o 
   4  -1   2       67.74       57.30      2.28 o 
   5  -1   2      161.01      147.95      3.61 o 
   6  -1   2      138.45      147.99      3.41 o 
   7  -1   2     1237.16     1210.77     29.10 o 
   8  -1   2       91.30       86.87      3.82 o 
   9  -1   2      202.66      182.82      6.50 o 
  10  -1   2       11.80        5.76      1.34 o 
  -9   0   2       17.70       13.79      1.99 o 
  -8   0   2       67.10       72.56      3.91 o 
  -7   0   2      245.56      259.06      8.35 o 
  -6   0   2       23.44       19.73      1.74 o 
  -5   0   2        3.05        7.73      1.07 o 
  -4   0   2      762.72      817.17     19.77 o 
  -3   0   2      481.46      473.87     11.75 o 
  -2   0   2      222.87      237.21      6.23 o 
  -1   0   2       29.28       24.48      1.12 o 
   0   0   2        6.05        4.38      0.80 o 
   1   0   2      620.79      659.63     10.58 o 
   2   0   2      825.53      870.23     11.43 o 
   3   0   2       40.25       32.61      0.70 o 
   4   0   2      487.63      480.37      8.25 o 
   5   0   2      383.77      394.04      8.42 o 
   6   0   2        1.74        1.74      0.61 o 
   7   0   2      103.55      103.45      3.98 o 
   8   0   2       16.98       13.54      1.55 o 
   9   0   2        7.59        7.02      1.32 o 
  10   0   2       48.15       42.03      2.86 o 
  -9   1   2        1.28        0.48      0.86 o 
  -8   1   2       30.55       45.30      3.00 o 
  -7   1   2      444.38      455.65     12.92 o 
  -6   1   2        2.10        0.38      0.53 o 
  -5   1   2       41.38       40.51      2.18 o 
  -4   1   2      833.72      910.10     21.82 o 
  -3   1   2       37.85       25.84      1.39 o 
  -2   1   2       30.58       17.47      1.01 o 
  -1   1   2      825.87      758.49     12.54 o 
   0   1   2     5952.80     5563.04     89.23 o 
   1   1   2     1983.82     2018.63     32.39 o 
   2   1   2        1.18        0.12      0.19 o 
   3   1   2        1.40        1.77      0.31 o 
   5   1   2      320.37      314.78      8.41 o 
   6   1   2        6.59        6.72      0.59 o 
   7   1   2      155.37      140.32      4.89 o 
   8   1   2      156.97      140.32      5.13 o 
   9   1   2        2.65        2.72      0.95 o 
  10   1   2       26.10       22.88      2.24 o 
  -9   2   2       35.04       29.41      2.71 o 
  -8   2   2       92.89       96.74      4.55 o 
  -7   2   2       61.08       77.57      3.85 o 
  -6   2   2        1.85        2.34      0.76 o 
  -5   2   2       24.59       27.59      1.81 o 
  -4   2   2       23.26       19.94      0.92 o 
  -3   2   2     1010.63     1051.01     14.08 o 
  -2   2   2      108.52      138.17      2.24 o 
  -1   2   2        7.61        8.92      0.64 o 
   0   2   2     8836.42     8497.41    109.66 o 
   1   2   2      744.65      776.76     12.75 o 
   2   2   2       56.70       56.19      1.33 o 
   3   2   2      198.30      212.61      3.99 o 
   4   2   2       16.41       13.29      0.69 o 
   5   2   2      106.16      109.80      2.54 o 
   6   2   2       33.63       31.43      1.23 o 
   7   2   2       89.87       84.45      3.49 o 
   8   2   2      218.47      204.10      6.63 o 
   9   2   2       17.97       17.28      1.83 o 
  10   2   2       22.36       20.83      2.12 o 
  -8   3   2       85.42       76.25      3.86 o 
  -7   3   2      278.06      289.92      9.04 o 
  -6   3   2      111.58      117.11      3.14 o 
  -5   3   2       82.99       82.63      2.16 o 
  -4   3   2       77.98       79.48      1.70 o 
  -3   3   2      184.11      190.48      3.08 o 
  -2   3   2       94.76       86.13      1.58 o 
  -1   3   2      580.89      521.38      7.12 o 
   0   3   2      137.58      107.41      2.13 o 
   1   3   2      518.84      524.01      8.81 o 
   2   3   2       60.21       48.59      1.22 o 
   3   3   2       17.02       20.80      1.59 o 
   4   3   2       47.49       51.24      2.90 o 
   5   3   2       66.34       71.44      1.94 o 
   6   3   2       26.95       26.92      4.08 o 
   7   3   2       55.79       51.96      1.79 o 
   8   3   2       61.32       52.86      2.81 o 
   9   3   2        5.91        5.24      1.20 o 
  -7   4   2       50.20       54.97      2.13 o 
  -6   4   2      166.91      181.75      5.97 o 
  -5   4   2      318.99      325.48      5.28 o 
  -4   4   2      306.47      317.25      4.90 o 
  -3   4   2       39.70       33.57      1.04 o 
  -2   4   2      321.05      340.98      4.97 o 
  -1   4   2      934.48      885.24     11.86 o 
   0   4   2      352.85      326.01      5.71 o 
   1   4   2      871.85      912.66     15.04 o 
   2   4   2      601.98      620.51     10.47 o 
   3   4   2       10.69        7.07      0.52 o 
   4   4   2       75.31       82.67      3.63 o 
   5   4   2      162.90      170.88      5.25 o 
   6   4   2       24.26       23.80      1.16 o 
   7   4   2       29.73       30.49      1.38 o 
   8   4   2        1.10       -0.13      0.55 o 
   9   4   2        1.40        0.53      0.73 o 
  -8   5   2       34.50       37.95      2.78 o 
  -7   5   2      199.53      208.88      7.05 o 
  -6   5   2        4.57        4.92      0.79 o 
  -5   5   2       96.75      115.56      5.50 o 
  -4   5   2      240.42      244.17      4.02 o 
  -3   5   2       44.78       48.45      1.23 o 
  -2   5   2      157.62      158.75      2.68 o 
  -1   5   2      407.72      391.54      5.76 o 
   0   5   2      297.65      294.58      8.02 o 
   1   5   2        2.16        0.98      0.47 o 
   2   5   2      696.14      686.60     11.57 o 
   3   5   2      314.23      324.65      6.00 o 
   4   5   2       64.10       68.74      1.91 o 
   5   5   2       17.95       20.46      1.05 o 
   6   5   2      108.71      102.17      2.76 o 
   7   5   2      111.78      101.88      4.22 o 
   8   5   2       74.95       70.16      3.49 o 
  -7   6   2        5.10        5.54      1.31 o 
  -6   6   2       27.81       30.52      2.25 o 
  -5   6   2       70.29       73.78      3.37 o 
  -4   6   2      125.12      124.79      3.09 o 
  -3   6   2        0.59       -0.01      0.30 o 
  -2   6   2       34.77       36.26      1.36 o 
  -1   6   2      175.57      157.99      3.50 o 
   0   6   2       60.72       57.73      2.58 o 
   1   6   2       25.51       25.04      1.69 o 
   2   6   2      170.74      165.06      5.40 o 
   3   6   2      178.17      186.20      6.08 o 
   4   6   2       38.03       41.72      2.42 o 
   5   6   2        3.95        2.95      0.84 o 
   6   6   2        0.29       -0.48      0.47 o 
   7   6   2       10.63       12.82      1.67 o 
   8   6   2       23.08       22.76      2.18 o 
  -6   7   2      388.04      424.88     12.07 o 
  -5   7   2        1.20        0.87      0.82 o 
  -4   7   2      140.15      145.51      5.20 o 
  -3   7   2       12.91       15.94      1.06 o 
  -2   7   2      263.14      256.43      5.32 o 
  -1   7   2      136.35      140.17      6.82 o 
   0   7   2      128.13      128.04      4.59 o 
   1   7   2       28.54       35.82      2.20 o 
   2   7   2       10.14       10.48      1.37 o 
   3   7   2        5.44        5.25      1.03 o 
   4   7   2        4.00        3.35      0.96 o 
   5   7   2       91.75      103.26      4.51 o 
   6   7   2        6.41        7.73      1.41 o 
   7   7   2       12.54       16.04      1.95 o 
  -5   8   2       43.97       42.81      2.80 o 
  -4   8   2       97.67      101.27      4.35 o 
  -3   8   2       74.72       74.16      3.98 o 
  -2   8   2        3.04        4.02      0.70 o 
  -1   8   2       30.27       28.55      1.42 o 
   0   8   2       54.41       59.47      3.00 o 
   1   8   2       29.37       29.52      2.12 o 
   2   8   2      108.97      107.53      4.48 o 
   3   8   2       75.53       71.33      3.53 o 
   4   8   2       22.46       24.16      2.15 o 
   5   8   2        1.29        2.30      0.97 o 
   6   8   2        1.63        1.37      0.95 o 
  -4   9   2        0.52        1.15      0.94 o 
  -3   9   2       70.64       70.70      3.63 o 
  -2   9   2       56.95       61.50      2.29 o 
  -1   9   2      157.03      156.38      4.67 o 
   0   9   2       19.20       19.83      1.35 o 
   1   9   2       28.88       29.10      2.29 o 
   2   9   2       60.88       55.00      3.22 o 
   3   9   2       17.93       22.53      2.18 o 
   4   9   2       11.74        8.39      1.54 o 
   5   9   2       25.88       24.24      2.40 o 
  -2  10   2        1.38        1.25      1.02 o 
  -1  10   2       12.65       13.83      1.33 o 
   0  10   2        6.61        5.75      1.63 o 
   1  10   2        5.74        5.30      1.37 o 
   2  10   2        1.08        2.46      1.18 o 
  -1  -9   3       12.93       14.45      1.90 o 
   0  -9   3       65.85       63.03      3.44 o 
   1  -9   3        0.56        0.20      0.74 o 
   2  -9   3       13.21       13.48      1.96 o 
   3  -9   3       18.94       17.71      2.13 o 
  -3  -8   3       13.50       13.60      2.04 o 
  -2  -8   3       46.49       46.91      3.01 o 
  -1  -8   3        1.04        1.86      0.93 o 
   0  -8   3        3.79        4.66      1.10 o 
   1  -8   3        0.28        0.30      0.64 o 
   2  -8   3       62.39       64.27      3.51 o 
   3  -8   3        1.47        3.17      1.07 o 
   4  -8   3        0.20       -0.92      0.76 o 
   5  -8   3       64.56       66.90      3.83 o 
  -5  -7   3        0.63        0.53      1.00 o 
  -4  -7   3        6.90        6.48      1.49 o 
  -3  -7   3      123.28      110.73      4.97 o 
  -2  -7   3        6.90        7.07      1.34 o 
  -1  -7   3       38.03       35.97      2.41 o 
   0  -7   3       21.65       25.50      1.90 o 
   1  -7   3      753.60      720.70     18.20 o 
   2  -7   3       39.28       34.26      2.34 o 
   3  -7   3       81.50       78.43      3.71 o 
   4  -7   3        5.07        3.50      1.07 o 
   5  -7   3      136.51      129.05      5.26 o 
   6  -7   3       38.78       40.38      2.86 o 
  -6  -6   3       31.45       35.85      3.12 o 
  -5  -6   3        3.20        3.34      1.16 o 
  -4  -6   3        0.56        0.40      0.71 o 
  -3  -6   3      145.02      159.31      6.04 o 
  -2  -6   3       97.31       96.80      4.17 o 
  -1  -6   3       91.68       91.95      3.82 o 
   0  -6   3        6.97        9.96      1.24 o 
   1  -6   3        4.22        4.87      0.89 o 
   2  -6   3       26.95       25.13      1.18 o 
   3  -6   3      346.81      343.67      9.72 o 
   4  -6   3       12.99       15.80      1.65 o 
   5  -6   3      105.44      112.75      4.58 o 
   6  -6   3       76.56       81.98      3.90 o 
   7  -6   3       22.07       24.37      2.33 o 
  -7  -5   3       30.76       39.18      3.04 o 
  -6  -5   3       50.44       52.15      3.39 o 
  -5  -5   3       13.76       13.60      1.82 o 
  -4  -5   3        7.12        5.70      1.18 o 
  -3  -5   3       38.58       44.87      2.65 o 
  -2  -5   3        2.51        1.03      0.59 o 
  -1  -5   3        6.49        7.36      1.07 o 
   0  -5   3        5.33        5.26      0.57 o 
   1  -5   3       65.17       70.99      2.80 o 
   2  -5   3      529.43      534.96      9.48 o 
   3  -5   3        3.09        2.91      0.50 o 
   4  -5   3        2.42        2.55      0.52 o 
   5  -5   3       57.48       65.75      2.73 o 
   6  -5   3      700.86      677.56     12.20 o 
   7  -5   3       91.77       92.39      2.87 o 
   8  -5   3       20.44       16.76      1.36 o 
  -7  -4   3       44.48       42.26      2.09 o 
  -6  -4   3        0.29       -0.19      0.87 o 
  -5  -4   3      346.90      352.07      7.26 o 
  -4  -4   3       18.66       17.82      1.15 o 
  -3  -4   3      357.81      364.90      7.08 o 
  -2  -4   3       67.77       58.96      1.80 o 
  -1  -4   3       33.69       37.34      1.32 o 
   0  -4   3       15.99       12.68      0.71 o 
   1  -4   3       17.51       12.49      1.17 o 
   2  -4   3       34.78       39.80      1.26 o 
   3  -4   3      157.01      164.28      2.74 o 
   4  -4   3       21.09       20.69      1.20 o 
   5  -4   3        3.58        2.74      0.53 o 
   6  -4   3        0.65        0.67      0.39 o 
   7  -4   3        5.01        6.26      0.84 o 
   8  -4   3       14.57       15.61      1.28 o 
   9  -4   3        5.04        2.86      0.78 o 
  -8  -3   3       11.06       12.45      1.38 o 
  -7  -3   3      195.10      195.73      6.28 o 
  -6  -3   3      198.30      184.44      6.31 o 
  -5  -3   3       15.56       13.40      1.42 o 
  -4  -3   3       13.20       11.97      1.25 o 
  -3  -3   3      616.33      616.79     15.27 o 
  -2  -3   3      646.41      639.41     15.45 o 
  -1  -3   3      108.14      117.07      3.65 o 
   0  -3   3      297.91      288.10      7.36 o 
   1  -3   3       52.68       50.19      1.91 o 
   2  -3   3        0.57        1.30      0.68 o 
   3  -3   3       97.63       91.87      1.69 o 
   4  -3   3      475.33      457.20      9.04 o 
   5  -3   3       38.59       34.40      1.37 o 
   6  -3   3       96.45       91.49      4.10 o 
   7  -3   3       44.18       52.26      1.96 o 
   8  -3   3      174.88      175.48      4.36 o 
   9  -3   3       39.82       38.21      2.37 o 
  -8  -2   3       29.76       35.16      2.86 o 
  -7  -2   3       50.45       61.19      3.39 o 
  -6  -2   3      150.04      152.25      5.51 o 
  -5  -2   3       52.40       49.12      2.59 o 
  -4  -2   3      424.93      376.18     10.05 o 
  -3  -2   3       64.51       65.60      2.67 o 
  -2  -2   3      269.87      266.74      7.15 o 
  -1  -2   3      691.61      859.42     20.27 o 
   0  -2   3     1512.50     1576.20     35.97 o 
   1  -2   3      482.19      480.79     11.61 o 
   2  -2   3       19.24       29.60      0.98 o 
   3  -2   3      827.09      894.11     11.97 o 
   4  -2   3      461.82      500.54      8.72 o 
   5  -2   3       62.23       63.02      2.94 o 
   6  -2   3        2.16        0.85      0.85 o 
   7  -2   3       27.40       28.54      1.40 o 
   8  -2   3       90.55       83.37      2.66 o 
   9  -2   3       10.52        9.13      1.51 o 
  -8  -1   3       38.27       43.84      3.17 o 
  -7  -1   3       49.26       43.63      2.79 o 
  -6  -1   3      193.83      182.54      6.25 o 
  -5  -1   3      217.08      219.47      6.85 o 
  -4  -1   3       47.12       42.57      2.18 o 
  -3  -1   3      237.40      231.44      6.56 o 
  -2  -1   3      389.48      392.08      9.93 o 
  -1  -1   3      158.27      142.28      4.19 o 
   0  -1   3      527.83      533.08     12.74 o 
   1  -1   3      243.46      244.67      6.29 o 
   2  -1   3       24.00       18.98      0.71 o 
   3  -1   3      452.02      584.70      9.96 o 
   4  -1   3      188.39      198.50      3.93 o 
   5  -1   3        1.30        0.60      0.40 o 
   6  -1   3      474.55      477.70      8.71 o 
   7  -1   3        1.29        1.57      0.47 o 
   8  -1   3      153.32      146.17      5.38 o 
   9  -1   3      117.31      103.63      4.54 o 
  10  -1   3       15.21       12.91      1.82 o 
  -8   0   3      158.46      162.83      6.54 o 
  -7   0   3       69.03       72.54      3.72 o 
  -6   0   3      294.17      284.87      8.65 o 
  -5   0   3      301.81      319.05      9.15 o 
  -4   0   3      345.10      328.90      8.98 o 
  -3   0   3      343.91      343.28      9.08 o 
  -2   0   3     1014.13      964.74     22.69 o 
  -1   0   3        1.95        0.38      0.28 o 
   0   0   3       18.21       14.48      0.60 o 
   1   0   3       47.87       54.28      0.98 o 
   3   0   3        0.48        4.79      0.28 o 
   4   0   3     1152.10     1210.94     16.04 o 
   5   0   3        9.56       16.52      1.55 o 
   6   0   3       23.36       26.47      1.73 o 
   7   0   3      211.65      197.25      6.34 o 
   8   0   3      196.07      184.56      6.28 o 
   9   0   3      106.50       97.71      4.34 o 
  10   0   3        0.78        0.78      0.80 o 
  -7   1   3        1.28        4.82      1.22 o 
  -6   1   3       81.89       71.05      3.40 o 
  -5   1   3      417.80      431.71     11.69 o 
  -4   1   3      159.16      143.60      4.73 o 
  -3   1   3      194.33      195.56      5.75 o 
  -2   1   3      881.67      846.90     14.24 o 
  -1   1   3     1998.12     1962.24     31.80 o 
   0   1   3     4105.75     3900.14     62.35 o 
   1   1   3     1395.04     1402.25     22.76 o 
   2   1   3       31.48       27.32      0.86 o 
   3   1   3      561.69      541.69     11.64 o 
   4   1   3      683.99      730.47     12.30 o 
   5   1   3      174.41      185.76      4.06 o 
   6   1   3        5.03        6.87      1.00 o 
   7   1   3      369.00      374.95     10.41 o 
   8   1   3       36.67       32.31      2.22 o 
   9   1   3       28.42       25.63      2.09 o 
  10   1   3        5.37        6.51      1.46 o 
  -8   2   3       45.18       46.76      3.20 o 
  -7   2   3       42.19       40.75      2.68 o 
  -6   2   3        8.13        7.85      1.27 o 
  -5   2   3      422.79      437.56     11.78 o 
  -4   2   3     1276.01     1399.01     32.93 o 
  -3   2   3       64.36       53.73      1.61 o 
  -2   2   3        9.13       12.63      0.73 o 
  -1   2   3       13.75        8.44      0.37 o 
   0   2   3     2038.30     2097.73     27.24 o 
   1   2   3     1072.47     1084.59     17.79 o 
   2   2   3       90.16       95.09      3.08 o 
   3   2   3      317.20      298.15      5.40 o 
   4   2   3      222.82      215.48      4.19 o 
   5   2   3       14.05       12.00      0.77 o 
   6   2   3        0.38        0.62      0.31 o 
   7   2   3      211.49      215.55      6.72 o 
   8   2   3        6.65        6.14      1.17 o 
   9   2   3       66.88       58.14      3.20 o 
  10   2   3       15.09       16.45      1.96 o 
  -7   3   3      155.47      157.14      6.02 o 
  -6   3   3       17.33       16.60      1.69 o 
  -5   3   3      220.39      210.83      5.14 o 
  -4   3   3      524.82      530.34      7.71 o 
  -3   3   3       35.08       27.24      0.86 o 
  -2   3   3      293.96      293.86      4.38 o 
  -1   3   3      588.72      590.93     10.11 o 
   0   3   3     1180.46     1120.51     14.78 o 
   1   3   3       24.74       24.80      0.84 o 
   2   3   3        1.73        5.48      0.43 o 
   3   3   3      818.56      812.06     15.97 o 
   4   3   3      855.88      912.81     15.36 o 
   5   3   3      155.30      158.80      4.54 o 
   6   3   3       10.20        9.49      0.77 o 
   7   3   3      169.28      157.46      5.33 o 
   8   3   3       19.92       17.71      1.69 o 
   9   3   3       26.92       25.46      2.16 o 
  -8   4   3       65.84       75.87      4.07 o 
  -7   4   3       86.32       81.16      4.05 o 
  -6   4   3       45.75       55.49      2.06 o 
  -5   4   3      259.55      267.78      4.49 o 
  -4   4   3      307.34      303.85      4.80 o 
  -3   4   3      512.79      561.11      7.99 o 
  -2   4   3       47.72       47.64      1.15 o 
  -1   4   3      746.45      699.74     10.13 o 
   0   4   3       10.85       13.74      0.81 o 
   1   4   3     2982.03     2880.27     46.32 o 
   2   4   3        8.77       12.68      0.65 o 
   3   4   3      108.70       92.84      2.20 o 
   4   4   3        0.64        3.13      0.45 o 
   5   4   3       32.87       33.77      1.31 o 
   6   4   3        4.39        4.02      0.87 o 
   7   4   3        0.80        1.66      0.70 o 
   8   4   3       13.40       16.48      1.64 o 
   9   4   3        0.15        0.53      0.71 o 
  -7   5   3       20.25       23.55      1.51 o 
  -6   5   3        8.77       12.08      1.89 o 
  -5   5   3      148.49      159.50      4.63 o 
  -4   5   3      242.96      243.12      4.08 o 
  -3   5   3      356.40      346.15      5.28 o 
  -2   5   3      140.89      130.21      2.34 o 
  -1   5   3      347.08      338.44      5.00 o 
   0   5   3      340.87      315.98      4.66 o 
   1   5   3      873.13      855.10     14.33 o 
   2   5   3       64.37       54.99      1.49 o 
   3   5   3      113.75      106.48      2.45 o 
   4   5   3      344.72      345.14      6.46 o 
   5   5   3      205.32      194.32      7.97 o 
   6   5   3       89.78       88.96      3.66 o 
   7   5   3      117.36      115.95      3.15 o 
  -7   6   3       19.86       25.93      2.35 o 
  -6   6   3       28.26       30.00      2.24 o 
  -5   6   3       16.23       16.02      1.61 o 
  -4   6   3        9.58       10.72      0.90 o 
  -3   6   3       35.48       34.92      1.67 o 
  -2   6   3      120.00      121.11      3.81 o 
  -1   6   3       77.62       77.97      2.70 o 
   0   6   3       16.22       15.08      0.84 o 
   1   6   3      125.97      115.53      4.21 o 
   2   6   3      578.73      621.49     16.10 o 
   3   6   3       85.78       78.52      3.37 o 
   4   6   3      119.11      123.45      4.59 o 
   5   6   3        0.24        0.49      0.53 o 
   6   6   3       63.86       60.58      3.13 o 
   7   6   3       20.48       19.52      1.90 o 
   8   6   3        2.32        0.35      0.71 o 
  -6   7   3        7.26        6.42      1.42 o 
  -5   7   3       84.38       87.80      3.88 o 
  -4   7   3       41.46       42.98      1.74 o 
  -3   7   3       65.75       68.35      3.28 o 
  -2   7   3      129.14      131.09      4.04 o 
  -1   7   3      143.66      147.43      3.53 o 
   0   7   3       39.28       37.74      1.49 o 
   1   7   3        1.56        0.91      0.64 o 
   2   7   3      134.32      138.20      5.15 o 
   3   7   3       11.09       14.40      1.58 o 
   4   7   3       62.20       59.28      3.09 o 
   5   7   3       21.48       18.85      1.84 o 
   6   7   3       61.28       58.50      3.23 o 
   7   7   3       19.30       18.81      1.98 o 
  -5   8   3       80.47       94.91      4.28 o 
  -4   8   3       35.98       39.38      2.53 o 
  -3   8   3        0.54        0.50      0.47 o 
  -2   8   3       40.64       41.50      1.75 o 
  -1   8   3       68.08       61.04      2.79 o 
   0   8   3       25.82       22.86      1.61 o 
   1   8   3       33.00       34.69      2.30 o 
   2   8   3      123.77      120.12      4.94 o 
   3   8   3        7.43        6.78      1.27 o 
   4   8   3        1.09        0.83      0.75 o 
   5   8   3        3.64        3.95      1.12 o 
   6   8   3       23.88       22.50      2.23 o 
  -3   9   3       17.30       17.72      1.84 o 
  -2   9   3      111.60      111.79      4.84 o 
  -1   9   3       12.55       13.15      1.15 o 
   0   9   3       33.19       32.73      3.03 o 
   1   9   3       36.15       34.81      2.48 o 
   2   9   3       40.62       44.54      2.95 o 
   3   9   3       90.62       82.98      4.24 o 
   4   9   3       48.71       50.02      3.23 o 
   5   9   3       34.19       38.85      2.88 o 
  -1  10   3       17.32       16.33      1.98 o 
   0  10   3        9.98        9.43      1.58 o 
   1  10   3        0.33        1.50      1.04 o 
   2  10   3        6.17        6.87      1.48 o 
  -2  -8   4        5.82        7.39      1.69 o 
  -1  -8   4       48.27       50.70      3.15 o 
   0  -8   4       14.12       15.12      1.75 o 
   2  -8   4       22.02       24.12      2.30 o 
   3  -8   4        0.78        1.60      0.94 o 
   4  -8   4       23.66       19.99      2.18 o 
  -4  -7   4       59.72       61.97      3.92 o 
  -3  -7   4        4.84        2.27      1.07 o 
  -2  -7   4       42.71       47.30      3.00 o 
  -1  -7   4       70.34       69.75      3.59 o 
   0  -7   4      117.22      119.62      4.86 o 
   1  -7   4       11.08       13.24      1.46 o 
   2  -7   4       79.51       74.25      3.65 o 
   3  -7   4       23.76       21.57      2.06 o 
   4  -7   4       10.82        7.73      1.42 o 
   5  -7   4        2.84        4.00      1.15 o 
   6  -7   4        4.11        3.93      1.24 o 
  -5  -6   4       37.15       36.55      2.98 o 
  -4  -6   4      101.86       95.72      4.70 o 
  -3  -6   4       85.10       80.02      4.06 o 
  -2  -6   4      197.72      215.90      7.40 o 
  -1  -6   4       20.61       23.36      1.91 o 
   0  -6   4      115.03      112.11      4.31 o 
   1  -6   4       54.03       52.23      2.57 o 
   2  -6   4      568.64      561.71     14.56 o 
   3  -6   4       11.63       10.86      1.46 o 
   5  -6   4       53.11       53.08      3.01 o 
   6  -6   4        2.73        2.78      1.06 o 
   7  -6   4        2.71        4.39      1.28 o 
  -6  -5   4      101.24      101.24      5.06 o 
  -5  -5   4        1.82        0.92      0.87 o 
  -4  -5   4       26.48       29.62      2.38 o 
  -3  -5   4       36.68       33.08      2.42 o 
  -2  -5   4        0.71        2.48      0.85 o 
  -1  -5   4       65.99       62.23      3.01 o 
   0  -5   4       40.86       43.40      1.57 o 
   1  -5   4      327.02      351.33      9.54 o 
   2  -5   4      293.15      282.19      5.58 o 
   3  -5   4        7.35        7.78      1.15 o 
   4  -5   4       30.76       32.08      1.39 o 
   5  -5   4      792.48      760.04     13.35 o 
   6  -5   4       14.33       20.59      2.72 o 
   7  -5   4        9.62        9.25      1.01 o 
   8  -5   4       42.94       45.35      2.08 o 
  -6  -4   4      151.90      148.15      4.17 o 
  -5  -4   4       29.07       28.38      2.07 o 
  -4  -4   4      101.43      100.70      3.90 o 
  -3  -4   4      404.37      397.33     10.66 o 
  -2  -4   4       48.83       45.12      2.20 o 
  -1  -4   4       74.49       80.55      3.09 o 
   1  -4   4      527.39      562.09      9.86 o 
   2  -4   4      515.78      510.97      7.34 o 
   3  -4   4       70.86       67.88      1.94 o 
   4  -4   4       36.37       35.01      1.38 o 
   5  -4   4      109.07      119.20      3.06 o 
   6  -4   4        8.78       12.47      1.01 o 
   7  -4   4        1.45        1.04      0.54 o 
   8  -4   4        4.72        3.57      0.81 o 
   9  -4   4       74.07       77.84      2.86 o 
  -7  -3   4       30.38       31.47      2.63 o 
  -6  -3   4       51.85       47.42      2.87 o 
  -5  -3   4        0.93        0.39      0.67 o 
  -4  -3   4      286.25      270.34      7.93 o 
  -3  -3   4      824.74      762.00     18.71 o 
  -2  -3   4      297.48      299.01      8.18 o 
  -1  -3   4      232.83      235.08      6.69 o 
   0  -3   4       39.49       37.11      1.76 o 
   1  -3   4      363.43      371.19      9.46 o 
   2  -3   4      357.46      349.49      6.35 o 
   3  -3   4        9.74        9.14      0.50 o 
   4  -3   4       21.07       26.09      1.14 o 
   5  -3   4      263.06      256.81      5.20 o 
   6  -3   4      140.48      123.96      3.20 o 
   7  -3   4       44.83       40.47      1.72 o 
   8  -3   4        2.66        3.26      1.63 o 
   9  -3   4       90.72       98.85      3.21 o 
  -7  -2   4      140.29      147.52      5.90 o 
  -6  -2   4       24.41       25.67      2.15 o 
  -5  -2   4      483.83      510.17     13.71 o 
  -4  -2   4        7.51        5.99      1.02 o 
  -3  -2   4      558.06      522.10     13.31 o 
  -2  -2   4       24.78       15.38      1.25 o 
  -1  -2   4      889.37      973.14     23.15 o 
   0  -2   4      522.16      485.67     12.04 o 
   1  -2   4     1050.68     1111.10     25.94 o 
   2  -2   4     1436.60     1447.36     23.27 o 
   3  -2   4      385.02      378.38      7.28 o 
   4  -2   4       73.40       74.33      2.00 o 
   5  -2   4      761.18      778.51     13.32 o 
   6  -2   4      287.69      283.35      5.73 o 
   7  -2   4       25.06       29.68      1.90 o 
   8  -2   4        7.26        8.47      0.99 o 
   9  -2   4       28.36       32.92      1.80 o 
  -8  -1   4       10.82       13.49      2.02 o 
  -7  -1   4      113.42      109.77      4.87 o 
  -6  -1   4       29.08       21.13      1.98 o 
  -5  -1   4        0.73        1.35      0.74 o 
  -4  -1   4       49.05       48.07      2.49 o 
  -3  -1   4     1050.46     1017.32     24.37 o 
  -2  -1   4      138.84      152.14      4.80 o 
  -1  -1   4       64.38       47.64      2.15 o 
   0  -1   4      394.38      386.28      9.77 o 
   1  -1   4      426.51      441.57     10.99 o 
   2  -1   4      195.20      181.82      3.48 o 
   3  -1   4      132.56      137.14      2.86 o 
   4  -1   4      176.90      184.05      3.74 o 
   5  -1   4      160.04      161.07      3.51 o 
   6  -1   4      125.58      127.02      3.12 o 
   7  -1   4       14.48       14.88      1.06 o 
   8  -1   4      101.51       96.81      4.25 o 
   9  -1   4        4.30        4.38      1.20 o 
  10  -1   4       17.62       18.61      2.22 o 
  -8   0   4       71.04       70.38      4.06 o 
  -7   0   4      157.69      149.14      5.90 o 
  -6   0   4       89.92       91.32      4.10 o 
  -5   0   4       12.69       19.08      1.73 o 
  -4   0   4      978.87      965.72     23.54 o 
  -3   0   4      585.41      601.82     15.09 o 
  -2   0   4      264.96      280.58      7.72 o 
  -1   0   4       14.96       28.64      1.59 o 
   0   0   4     2316.46     2426.22     39.22 o 
   1   0   4      199.80      186.98      2.83 o 
   2   0   4      325.81      310.51      4.42 o 
   3   0   4     1481.16     1521.53     19.96 o 
   4   0   4        0.42        0.88      0.30 o 
   5   0   4        6.82        4.99      0.56 o 
   6   0   4        9.14       10.44      1.26 o 
   7   0   4      424.04      422.52     11.70 o 
   8   0   4      167.14      153.85      5.71 o 
   9   0   4       12.76        9.13      1.55 o 
  10   0   4        1.27        1.99      1.04 o 
  -8   1   4       12.28       16.76      2.19 o 
  -7   1   4       99.23      102.16      4.65 o 
  -6   1   4       95.81       94.58      4.15 o 
  -5   1   4        0.30       -0.17      0.51 o 
  -4   1   4      110.56       96.98      3.78 o 
  -3   1   4      687.39      657.82     16.27 o 
  -2   1   4      482.63      508.30      9.07 o 
  -1   1   4      534.55      523.18      9.21 o 
   0   1   4     1236.81     1290.46     21.24 o 
   1   1   4      346.23      343.67      6.18 o 
   2   1   4      401.98      394.17      6.96 o 
   3   1   4      313.48      313.60      5.69 o 
   4   1   4     1332.13     1248.72     70.50 o 
   5   1   4      185.27      197.90      3.96 o 
   6   1   4      344.18      374.14     10.27 o 
   7   1   4      113.65      112.28      4.42 o 
   8   1   4       56.28       59.42      3.18 o 
   9   1   4        0.69        1.32      0.79 o 
  10   1   4        6.71        8.39      1.62 o 
  -8   2   4       21.32       21.01      2.33 o 
  -7   2   4       15.04       12.82      1.77 o 
  -6   2   4      149.43      142.48      5.40 o 
  -5   2   4       33.59       35.64      2.27 o 
  -4   2   4       83.01       77.60      3.24 o 
  -3   2   4      194.18      185.52      4.00 o 
  -2   2   4      498.99      501.51      8.96 o 
  -1   2   4      219.28      213.98     11.96 o 
   0   2   4     2087.67     2061.12     33.46 o 
   1   2   4     1010.08     1064.74     17.66 o 
   2   2   4      611.47      604.32     10.33 o 
   3   2   4      367.86      366.49      6.60 o 
   4   2   4      738.12      737.65     12.93 o 
   5   2   4       31.21       27.95      1.09 o 
   6   2   4      171.94      186.52      5.94 o 
   7   2   4       49.15       54.15      2.82 o 
   8   2   4      513.06      485.61     13.40 o 
   9   2   4       15.65       15.21      1.81 o 
  10   2   4        2.51        2.22      1.06 o 
  -7   3   4       25.48       19.64      2.05 o 
  -6   3   4       90.26       89.65      4.03 o 
  -5   3   4       38.29       45.17      2.58 o 
  -4   3   4        0.91        0.47      0.37 o 
  -3   3   4      271.62      292.34      5.18 o 
  -2   3   4      129.35      124.04      3.07 o 
  -1   3   4        0.34        0.99      0.22 o 
   0   3   4       13.27       15.28      0.94 o 
   1   3   4       58.76       52.46      1.46 o 
   2   3   4      273.29      264.17      4.98 o 
   3   3   4      714.75      686.29     25.93 o 
   4   3   4      462.42      447.69      8.06 o 
   5   3   4       83.30       86.77      2.30 o 
   6   3   4      128.63      131.58      4.01 o 
   7   3   4      191.18      210.73      6.72 o 
   8   3   4       44.77       47.47      2.80 o 
   9   3   4       94.09       95.65      4.39 o 
  -7   4   4       17.79       22.34      2.17 o 
  -6   4   4       52.86       62.15      3.24 o 
  -5   4   4      106.23      116.49      2.52 o 
  -4   4   4       72.23       75.57      1.81 o 
  -3   4   4        4.96        4.91      0.67 o 
  -2   4   4      238.55      215.03     10.60 o 
  -1   4   4      389.26      363.90      5.32 o 
   0   4   4     1609.31     1552.56     20.47 o 
   1   4   4        5.67        5.33      0.58 o 
   2   4   4        3.08        2.72      0.53 o 
   3   4   4      328.89      313.42      5.88 o 
   4   4   4      203.93      218.71      4.46 o 
   5   4   4       32.34       33.05      1.48 o 
   6   4   4       19.81       20.64      1.44 o 
   7   4   4       80.53       88.27      3.73 o 
   8   4   4        0.44        0.64      0.68 o 
   9   4   4       38.51       38.23      2.64 o 
  -7   5   4        1.70        1.94      1.09 o 
  -6   5   4        0.59        0.32      0.69 o 
  -5   5   4      207.97      216.10      4.86 o 
  -4   5   4       82.66       87.44      2.69 o 
  -3   5   4        0.56        0.75      0.30 o 
  -2   5   4      149.88      157.79      2.79 o 
  -1   5   4      246.46      231.28      4.57 o 
   0   5   4      281.89      275.74      7.86 o 
   1   5   4       25.23       21.44      0.92 o 
   2   5   4      111.98      106.09      2.48 o 
   3   5   4      471.61      471.07      8.46 o 
   4   5   4       97.67       95.24      2.45 o 
   5   5   4        3.92        3.48      0.85 o 
   6   5   4       40.44       42.62      1.64 o 
   7   5   4       89.09       93.56      5.67 o 
  -5   6   4       26.81       27.29      2.05 o 
  -4   6   4       17.54       20.75      1.72 o 
  -3   6   4       14.10       13.46      1.39 o 
  -2   6   4        0.33        1.04      0.65 o 
  -1   6   4       79.88       78.39      3.27 o 
   0   6   4       52.29       55.31      1.73 o 
   1   6   4      508.43      475.07     12.69 o 
   2   6   4        0.41        0.80      0.51 o 
   3   6   4      323.87      330.06      9.52 o 
   4   6   4       57.08       52.32      2.80 o 
   5   6   4      136.69      137.19      5.13 o 
   6   6   4       40.93       38.12      2.42 o 
   7   6   4       84.79       72.83      3.56 o 
  -4   7   4        6.02        5.91      1.19 o 
  -3   7   4        7.40        6.96      1.20 o 
  -2   7   4        1.33        1.54      0.73 o 
  -1   7   4       39.12       37.92      2.27 o 
   0   7   4        6.77        4.32      0.99 o 
   1   7   4       36.96       38.65      2.34 o 
   2   7   4       16.87       14.97      1.61 o 
   3   7   4       88.61       85.06      3.81 o 
   4   7   4       66.13       66.21      3.44 o 
   5   7   4       13.85       14.80      1.72 o 
   6   7   4        0.37        0.96      0.68 o 
   7   7   4       11.59       14.54      1.80 o 
  -4   8   4        5.53        5.22      1.19 o 
  -3   8   4       22.63       20.98      1.96 o 
  -2   8   4       20.57       22.60      1.95 o 
  -1   8   4       15.53       17.73      1.80 o 
   0   8   4       24.12       22.87      2.01 o 
   1   8   4       43.44       37.60      2.45 o 
   2   8   4        0.35        0.38      0.71 o 
   3   8   4        2.86        1.93      0.88 o 
   4   8   4       14.63       14.06      1.83 o 
   5   8   4        9.30       10.79      1.68 o 
   6   8   4       40.39       34.60      2.60 o 
  -3   9   4       19.62       20.41      2.08 o 
  -2   9   4        0.70        1.17      0.84 o 
  -1   9   4        4.89        4.88      1.27 o 
   0   9   4        8.97       12.20      1.69 o 
   1   9   4       18.76       19.05      1.99 o 
   2   9   4       91.78       97.85      4.58 o 
   3   9   4       13.48       19.67      2.13 o 
   4   9   4       22.60       21.28      2.26 o 
   1  10   4        5.67        6.88      1.56 o 
   1  -8   5       79.93       67.08      3.64 o 
   2  -8   5        7.36        5.71      1.45 o 
   3  -8   5       11.76        9.23      1.73 o 
  -3  -7   5       37.89       38.61      3.15 o 
  -2  -7   5       77.51       80.88      4.29 o 
  -1  -7   5       15.03       16.37      1.97 o 
   0  -7   5        2.13        0.87      0.78 o 
   2  -7   5       57.66       55.76      3.23 o 
   3  -7   5        2.15        4.30      1.18 o 
   4  -7   5       16.61       13.10      1.81 o 
   5  -7   5        5.09        4.71      1.38 o 
  -4  -6   5       16.99       14.18      2.11 o 
  -3  -6   5       66.90       67.73      3.88 o 
  -2  -6   5       91.04      108.73      4.85 o 
  -1  -6   5      240.78      239.87      7.94 o 
   0  -6   5       55.07       56.57      3.01 o 
   1  -6   5      319.15      327.46      9.45 o 
   2  -6   5      246.51      214.88      6.99 o 
   3  -6   5      127.58      127.91      4.96 o 
   4  -6   5      100.20       93.80      4.15 o 
   5  -6   5        9.62        9.03      1.52 o 
   6  -6   5       39.43       40.86      2.82 o 
   7  -6   5       27.16       32.34      2.71 o 
  -5  -5   5       39.90       42.58      3.11 o 
  -4  -5   5       17.21       20.00      2.23 o 
  -3  -5   5        0.31        0.76      0.74 o 
  -2  -5   5      395.45      365.87     10.95 o 
  -1  -5   5      116.97      117.26      4.68 o 
   0  -5   5       12.65       16.14      1.61 o 
   1  -5   5      111.99      106.71      4.02 o 
   2  -5   5      449.29      441.68     11.74 o 
   3  -5   5      132.26      136.75      4.91 o 
   4  -5   5      204.05      205.84      6.58 o 
   5  -5   5       38.90       41.09      1.70 o 
   6  -5   5      105.87      110.33      3.18 o 
   7  -5   5       58.03       57.42      2.29 o 
  -6  -4   5       60.49       63.96      3.56 o 
  -5  -4   5       63.37       57.98      3.24 o 
  -4  -4   5       47.30       44.11      2.57 o 
  -3  -4   5        2.02        0.70      0.64 o 
  -2  -4   5      133.88      128.89      4.54 o 
  -1  -4   5       52.20       62.66      2.88 o 
   0  -4   5      310.96      354.76      9.81 o 
   1  -4   5      257.16      259.62      7.27 o 
   2  -4   5      793.27      784.63     11.00 o 
   3  -4   5       23.27       21.77      1.10 o 
   4  -4   5      212.66      196.22      4.29 o 
   5  -4   5      151.67      151.58      3.67 o 
   6  -4   5      216.49      207.21      6.88 o 
   7  -4   5      129.01      133.96      3.68 o 
   8  -4   5       73.27       79.24      2.77 o 
  -6  -3   5       37.74       38.96      2.76 o 
  -5  -3   5       23.39       22.81      2.01 o 
  -4  -3   5      224.37      215.77      6.97 o 
  -3  -3   5      108.59      113.13      4.23 o 
  -2  -3   5      215.39      242.56      7.22 o 
  -1  -3   5      233.81      228.10      6.89 o 
   0  -3   5      143.98      136.10      4.43 o 
   1  -3   5      294.69      284.53      7.80 o 
   2  -3   5        7.60        9.86      0.90 o 
   3  -3   5      464.68      438.80      7.90 o 
   4  -3   5      167.64      163.84      4.58 o 
   5  -3   5      200.52      186.01      4.15 o 
   6  -3   5      180.24      148.00      3.68 o 
   7  -3   5       32.60       25.96      3.79 o 
   8  -3   5       66.15       72.16      2.57 o 
   9  -3   5        5.42        2.83      1.05 o 
  -7  -2   5       62.26       57.28      3.49 o 
  -6  -2   5       89.38       93.81      4.39 o 
  -5  -2   5       28.37       32.81      2.29 o 
  -4  -2   5       99.06       98.14      4.08 o 
  -3  -2   5      196.29      184.36      5.94 o 
  -2  -2   5      115.13      125.85      4.46 o 
  -1  -2   5      302.18      293.53      8.34 o 
   0  -2   5      365.60      354.09      9.39 o 
   1  -2   5      829.03      853.71     20.50 o 
   2  -2   5      342.01      321.02      5.91 o 
   3  -2   5      216.27      205.38      5.78 o 
   4  -2   5      716.62      694.68     11.89 o 
   5  -2   5      924.15      934.50     15.82 o 
   6  -2   5      108.57      110.68      2.94 o 
   7  -2   5      153.89      160.04      3.95 o 
   8  -2   5      180.10      182.93      8.14 o 
   9  -2   5      153.00      163.47      4.35 o 
  -7  -1   5        0.98        0.84      1.00 o 
  -6  -1   5       12.64       15.94      1.87 o 
  -5  -1   5        2.35        2.28      0.89 o 
  -4  -1   5      279.99      284.79      8.54 o 
  -3  -1   5       25.10       21.11      1.60 o 
  -2  -1   5       15.59       20.34      1.58 o 
  -1  -1   5       42.23       34.13      1.96 o 
   0  -1   5      256.53      267.94      7.42 o 
   1  -1   5     1162.09     1138.26     26.77 o 
   2  -1   5      213.54      183.98      5.04 o 
   3  -1   5       49.06       45.76      1.38 o 
   4  -1   5      321.96      325.61      6.04 o 
   5  -1   5     1130.33     1176.36     19.47 o 
   6  -1   5       34.76       36.07      1.46 o 
   7  -1   5        1.24        0.83      0.45 o 
   8  -1   5       73.30       72.75      3.48 o 
   9  -1   5       93.97       96.31      4.49 o 
  -7   0   5       65.60       58.44      3.54 o 
  -6   0   5        1.27        0.27      0.69 o 
  -5   0   5      210.75      182.12      6.26 o 
  -4   0   5       20.38       19.46      1.71 o 
  -3   0   5      446.87      434.84     11.57 o 
  -2   0   5        7.27        8.70      1.13 o 
  -1   0   5      560.37      573.70     14.54 o 
   0   0   5        0.84        2.91      0.67 o 
   1   0   5      571.02      582.79      8.02 o 
   2   0   5      338.97      327.58      4.75 o 
   3   0   5      102.25      121.89      2.73 o 
   4   0   5      105.36       96.09      1.78 o 
   5   0   5      861.80      874.03     14.69 o 
   6   0   5      205.08      196.04      4.24 o 
   7   0   5       58.34       62.57      3.16 o 
   8   0   5      210.85      209.34      7.10 o 
   9   0   5      226.12      226.26      7.80 o 
  -7   1   5       55.32       52.16      3.32 o 
  -6   1   5        0.54        0.47      0.74 o 
  -5   1   5        3.91        4.75      1.08 o 
  -4   1   5      139.19      138.22      5.03 o 
  -3   1   5      365.27      334.66      9.31 o 
  -2   1   5        3.65        6.26      0.96 o 
  -1   1   5       34.37       27.99      1.26 o 
   0   1   5       33.31       40.92      4.61 o 
   1   1   5      200.77      221.97      4.49 o 
   2   1   5      154.90      143.24      3.29 o 
   3   1   5      272.67      270.35      5.14 o 
   4   1   5      339.34      336.55      9.06 o 
   5   1   5      324.16      328.23      9.12 o 
   6   1   5        3.13        3.57      0.88 o 
   7   1   5        3.33        3.01      0.91 o 
   8   1   5       97.29      103.38      4.43 o 
   9   1   5       26.08       26.61      2.34 o 
  -7   2   5       21.73       18.44      2.15 o 
  -6   2   5        4.78        6.20      1.31 o 
  -5   2   5        2.25        3.57      0.98 o 
  -4   2   5      160.40      164.45      5.64 o 
  -3   2   5       15.72       14.92      1.53 o 
  -2   2   5        0.30        0.18      0.26 o 
  -1   2   5      316.12      304.95      5.95 o 
   0   2   5     1599.60     1564.19     39.81 o 
   1   2   5      153.01      137.33      3.04 o 
   2   2   5      245.52      256.71      4.97 o 
   3   2   5      324.58      315.85      5.93 o 
   4   2   5       22.94       20.14      0.94 o 
   5   2   5      520.58      559.84      9.98 o 
   6   2   5      227.09      238.99      7.26 o 
   7   2   5      378.45      377.11     10.71 o 
   8   2   5        2.21        2.17      0.90 o 
   9   2   5        2.60        2.69      1.03 o 
  -7   3   5       44.58       46.96      3.15 o 
  -6   3   5        1.27       -0.19      0.66 o 
  -5   3   5        3.44        1.95      0.78 o 
  -4   3   5      219.76      211.45      4.75 o 
  -3   3   5       40.05       41.74      1.59 o 
  -2   3   5       90.99       94.13      2.52 o 
  -1   3   5       44.21       44.63      1.54 o 
   0   3   5       45.62       56.62      1.70 o 
   1   3   5        4.67        6.18      0.80 o 
   2   3   5       80.44       76.23      2.02 o 
   3   3   5       40.80       46.83      1.52 o 
   4   3   5      129.94      133.79      5.75 o 
   5   3   5       31.16       30.38      1.26 o 
   6   3   5      121.12      128.40      4.56 o 
   7   3   5        5.13        4.97      1.09 o 
   8   3   5      292.82      304.43      9.28 o 
   9   3   5       21.50       20.58      2.06 o 
  -7   4   5       31.79       29.36      2.59 o 
  -6   4   5        8.79       10.65      1.57 o 
  -5   4   5        9.45        9.03      0.99 o 
  -4   4   5       22.18       20.36      1.21 o 
  -3   4   5       74.03       73.82      2.26 o 
  -2   4   5       42.91       38.63      1.46 o 
  -1   4   5       24.46       23.80      1.11 o 
   0   4   5       71.04       81.97      5.80 o 
   1   4   5        9.52        9.58      0.69 o 
   2   4   5       57.61       53.77      2.79 o 
   3   4   5       75.14       80.38      2.16 o 
   4   4   5      195.68      207.01      4.35 o 
   5   4   5       27.17       24.81      1.69 o 
   6   4   5       88.19       89.42      2.55 o 
   7   4   5       16.53       17.07      1.66 o 
   8   4   5      165.28      172.06      6.13 o 
   9   4   5        0.76       -0.55      0.78 o 
  -6   5   5      128.03      143.38      5.55 o 
  -5   5   5        1.31        1.36      0.58 o 
  -4   5   5       14.71       16.37      1.14 o 
  -3   5   5      143.49      146.21      3.56 o 
  -2   5   5        3.52        3.58      0.57 o 
  -1   5   5       12.42       12.33      1.27 o 
   0   5   5       35.99       33.04      2.28 o 
   1   5   5      183.56      165.15      3.59 o 
   2   5   5       25.66       26.80      1.82 o 
   3   5   5        0.34        0.44      0.31 o 
   4   5   5        0.16        0.03      0.31 o 
   5   5   5        0.19        0.48      0.54 o 
   6   5   5       12.29       13.71      1.01 o 
   7   5   5        0.96        2.17      0.82 o 
  -5   6   5        5.78        6.49      1.35 o 
  -4   6   5       15.37       16.35      1.70 o 
  -3   6   5        6.70        6.14      1.18 o 
  -2   6   5       63.96       66.88      3.17 o 
  -1   6   5       11.49        9.52      1.28 o 
   0   6   5      167.15      145.11      5.06 o 
   1   6   5       24.31       22.38      1.72 o 
   2   6   5       94.08       94.29      3.87 o 
   3   6   5       96.59       84.23      3.58 o 
   4   6   5       86.02       87.87      3.83 o 
   5   6   5       30.98       32.36      2.22 o 
   6   6   5       71.35       79.73      3.73 o 
   7   6   5       85.13       84.98      3.97 o 
  -4   7   5        0.87        0.67      0.81 o 
  -3   7   5        0.12        0.54      0.65 o 
  -2   7   5       37.96       35.06      2.29 o 
  -1   7   5        2.01        2.58      0.87 o 
   0   7   5        1.34        1.93      0.76 o 
   1   7   5       13.88       14.84      1.68 o 
   2   7   5      132.34      117.91      4.70 o 
   3   7   5       58.04       54.81      2.94 o 
   4   7   5        0.21        0.36      0.62 o 
   5   7   5        0.94        1.78      0.82 o 
   6   7   5        9.02        7.36      1.39 o 
   7   7   5        7.22        7.47      1.47 o 
  -4   8   5       11.08        7.61      1.47 o 
  -3   8   5        9.35        9.13      1.54 o 
  -2   8   5       15.56       17.26      1.83 o 
  -1   8   5       48.16       44.86      2.75 o 
   0   8   5       11.15       14.50      1.77 o 
   1   8   5        1.03        0.23      0.73 o 
   2   8   5       18.32       14.23      1.72 o 
   3   8   5       31.58       28.92      2.27 o 
   4   8   5        0.21        0.91      0.80 o 
   5   8   5       25.16       23.14      2.25 o 
   6   8   5        3.97        5.35      1.32 o 
  -2   9   5        3.37        4.16      1.25 o 
  -1   9   5       19.64       18.57      2.02 o 
   0   9   5        7.92        8.37      1.57 o 
   1   9   5       30.82       30.69      2.55 o 
   2   9   5        0.63        1.19      0.89 o 
   3   9   5       37.87       33.33      2.57 o 
   4   9   5        1.18       -0.20      0.69 o 
  -1  -7   6       24.35       24.98      2.53 o 
   0  -7   6       32.25       34.84      2.59 o 
   1  -7   6        8.71        6.11      1.31 o 
   2  -7   6       37.36       42.86      2.89 o 
   3  -7   6       61.38       69.88      3.77 o 
   4  -7   6        7.50        9.08      1.67 o 
  -3  -6   6       25.94       30.98      2.82 o 
  -2  -6   6       48.67       46.35      3.20 o 
  -1  -6   6       25.91       30.43      2.50 o 
   0  -6   6       42.22       42.10      2.71 o 
   2  -6   6       52.35       47.82      2.84 o 
   3  -6   6      133.77      127.83      5.06 o 
   4  -6   6       16.72       15.75      1.82 o 
   5  -6   6       14.26        8.16      1.50 o 
   6  -6   6       80.46       76.68      3.98 o 
  -4  -5   6        0.41        1.14      0.96 o 
   0  -5   6       19.26       21.20      1.93 o 
   1  -5   6      297.17      307.82      9.05 o 
   2  -5   6      129.02      126.44      4.73 o 
   3  -5   6       69.34       68.03      3.24 o 
   4  -5   6      155.37      153.24      5.44 o 
   5  -5   6       90.06       92.12      4.02 o 
   6  -5   6      152.37      174.76      6.25 o 
   7  -5   6       25.08       28.82      2.51 o 
  -5  -4   6        2.66        2.29      1.08 o 
  -4  -4   6        4.89        3.27      1.10 o 
  -3  -4   6       27.55       23.37      1.88 o 
  -2  -4   6       12.24       15.35      1.58 o 
  -1  -4   6       42.75       34.16      2.27 o 
   0  -4   6        1.09        1.09      0.75 o 
   1  -4   6      249.20      239.03      7.12 o 
   2  -4   6       18.14       21.04      1.19 o 
   3  -4   6       63.85       71.15      2.19 o 
   4  -4   6      119.58      116.79      3.05 o 
   5  -4   6      210.38      207.98      4.69 o 
   6  -4   6      336.05      351.39      7.17 o 
   7  -4   6       73.71       71.09      2.56 o 
   8  -4   6       38.67       35.04      1.91 o 
  -5  -3   6       72.79       68.49      3.61 o 
  -4  -3   6        4.75        4.66      1.11 o 
  -3  -3   6       58.29       56.28      2.97 o 
  -2  -3   6      340.19      324.15      9.48 o 
  -1  -3   6       11.76       10.39      1.38 o 
   1  -3   6       55.98       49.94      2.45 o 
   2  -3   6     1418.95     1376.41     22.60 o 
   3  -3   6        1.06        1.18      0.57 o 
   4  -3   6        6.78        7.79      0.76 o 
   5  -3   6       16.83       14.37      1.02 o 
   6  -3   6      213.57      217.65      4.89 o 
   7  -3   6       31.31       29.64      2.26 o 
   8  -3   6       10.61        9.65      1.11 o 
  -6  -2   6       21.19       19.02      2.18 o 
  -5  -2   6        7.73        6.46      1.37 o 
  -4  -2   6        9.00        8.22      1.36 o 
  -3  -2   6       17.43       17.19      1.64 o 
  -2  -2   6      467.53      448.98     12.32 o 
  -1  -2   6        7.23        6.09      1.09 o 
   0  -2   6       23.02       22.00      1.59 o 
   1  -2   6       28.88       24.81      1.66 o 
   2  -2   6      269.11      254.29      8.09 o 
   3  -2   6       27.73       26.85      1.14 o 
   4  -2   6      350.69      328.54      6.26 o 
   5  -2   6       85.95       86.24      2.43 o 
   6  -2   6      243.08      237.61      5.82 o 
   7  -2   6       38.84       42.41      1.79 o 
   8  -2   6       51.05       56.38      3.93 o 
   9  -2   6       60.56       57.26      2.37 o 
  -6  -1   6       21.91       21.37      2.27 o 
  -5  -1   6       30.00       22.13      2.07 o 
  -4  -1   6        0.64        0.44      0.66 o 
  -3  -1   6        7.39        4.47      0.95 o 
  -2  -1   6      117.57      121.23      4.63 o 
  -1  -1   6       26.23       27.92      1.95 o 
   0  -1   6       69.41       80.53      3.24 o 
   1  -1   6      126.24      121.53      4.23 o 
   2  -1   6       84.54       78.75      2.58 o 
   3  -1   6      487.54      489.38      8.57 o 
   4  -1   6      274.81      267.07      7.53 o 
   5  -1   6      157.74      156.87      3.54 o 
   6  -1   6       10.88       15.08      1.01 o 
   7  -1   6      300.74      291.02      6.07 o 
   8  -1   6       46.63       49.97      2.03 o 
   9  -1   6       15.54       15.15      1.95 o 
  -6   0   6       27.92       22.60      2.29 o 
  -5   0   6       42.52       46.48      2.88 o 
  -4   0   6      197.46      201.40      6.77 o 
  -3   0   6       13.64       12.70      1.42 o 
  -2   0   6       44.22       38.59      2.33 o 
  -1   0   6        2.26        5.26      1.01 o 
   0   0   6       14.32       16.81      1.34 o 
   1   0   6       57.55       64.63      2.76 o 
   2   0   6       31.26       34.53      1.29 o 
   3   0   6        2.72        2.49      0.40 o 
   4   0   6      136.31      123.84      4.36 o 
   5   0   6       29.43       26.83      1.15 o 
   6   0   6        2.05        3.53      1.33 o 
   7   0   6      174.13      173.66      6.22 o 
   8   0   6      112.07      110.67      4.71 o 
   9   0   6       46.04       45.90      3.09 o 
  -6   1   6       46.70       58.30      3.49 o 
  -5   1   6       21.44       23.21      2.10 o 
  -4   1   6      282.76      263.97      8.26 o 
  -3   1   6        0.28       -0.24      0.38 o 
  -2   1   6       21.38       27.18      1.87 o 
  -1   1   6       39.44       36.82      1.74 o 
   0   1   6       60.61       63.28      1.94 o 
   1   1   6      106.92       99.18      2.54 o 
   2   1   6        7.10        8.85      0.70 o 
   3   1   6       39.35       40.73      1.40 o 
   4   1   6       79.13       75.62      2.05 o 
   5   1   6       47.81       48.38      2.51 o 
   6   1   6       45.85       45.05      2.58 o 
   7   1   6       83.10       90.57      4.07 o 
   8   1   6      108.93      107.80      4.63 o 
   9   1   6       58.04       57.49      3.46 o 
  -6   2   6       11.17        9.50      1.69 o 
  -5   2   6       58.35       52.01      3.02 o 
  -4   2   6        9.11       13.52      1.61 o 
  -3   2   6      204.86      199.36      6.42 o 
  -2   2   6       11.04       12.04      1.15 o 
  -1   2   6      470.91      483.36      9.05 o 
   0   2   6        0.31        0.48      0.32 o 
   1   2   6      322.87      342.31      6.56 o 
   2   2   6        0.26        0.57      0.31 o 
   3   2   6       20.14       19.18      0.97 o 
   4   2   6      631.53      625.55     11.60 o 
   5   2   6      292.96      292.28      8.41 o 
   6   2   6        0.98        0.98      0.66 o 
   7   2   6       21.15       23.77      2.06 o 
   8   2   6       31.62       32.55      2.37 o 
   9   2   6       27.77       31.56      2.49 o 
  -6   3   6        7.11        5.73      1.34 o 
  -5   3   6       97.53       91.04      4.12 o 
  -4   3   6       62.30       63.28      2.28 o 
  -3   3   6       30.93       30.21      1.70 o 
  -2   3   6       11.59       11.34      0.95 o 
  -1   3   6       81.63       80.60      5.12 o 
   0   3   6       74.09       80.37     10.40 o 
   1   3   6      281.35      274.18      6.04 o 
   2   3   6        6.28        4.86      0.61 o 
   3   3   6        6.65        4.96      0.64 o 
   4   3   6       35.80       31.57      1.30 o 
   5   3   6       46.52       47.68      1.68 o 
   6   3   6        8.33        8.09      1.22 o 
   7   3   6      163.21      175.61      6.18 o 
   8   3   6      118.81      120.95      4.99 o 
   9   3   6       18.70       21.59      2.18 o 
  -6   4   6        1.74        3.66      1.14 o 
  -5   4   6       72.14       71.24      3.62 o 
  -4   4   6       84.33       85.26      2.72 o 
  -3   4   6       20.38       17.20      1.16 o 
  -2   4   6        4.65        5.06      1.24 o 
  -1   4   6       50.45       52.73      1.99 o 
   0   4   6        0.96        2.41      0.58 o 
   1   4   6        6.53        7.85      0.73 o 
   2   4   6       24.95       25.25      1.30 o 
   3   4   6       43.18       42.80      2.30 o 
   4   4   6       21.20       25.93      1.22 o 
   5   4   6      125.44      127.41      3.21 o 
   6   4   6        0.79        1.29      0.74 o 
   7   4   6       50.66       55.14      3.01 o 
   8   4   6        1.56        2.24      1.02 o 
  -5   5   6       63.49       66.03      2.48 o 
  -4   5   6      178.42      175.20     10.03 o 
  -3   5   6        0.70        0.39      0.45 o 
  -2   5   6       22.92       21.16      1.47 o 
  -1   5   6      201.59      193.67      4.95 o 
   0   5   6      266.51      265.51      5.50 o 
   1   5   6        6.90        7.54      0.80 o 
   2   5   6        6.65        5.68      0.65 o 
   3   5   6        1.87        2.39      0.51 o 
   4   5   6       17.01       16.75      1.03 o 
   5   5   6        4.29        3.98      0.62 o 
   6   5   6        0.14        0.78      0.42 o 
   7   5   6        1.23        1.50      0.88 o 
   8   5   6       17.31       19.13      1.99 o 
  -5   6   6       36.96       35.25      2.67 o 
  -4   6   6      116.31      114.16      4.87 o 
  -3   6   6       49.08       44.96      2.77 o 
  -2   6   6       12.62       12.18      1.56 o 
  -1   6   6       63.97       65.27      3.23 o 
   0   6   6       29.73       28.65      2.09 o 
   1   6   6       28.70       28.04      1.99 o 
   2   6   6       76.58       78.92      3.61 o 
   3   6   6       30.64       32.58      2.27 o 
   4   6   6       32.58       36.53      2.38 o 
   5   6   6        8.24        9.85      1.43 o 
   6   6   6       33.60       29.91      2.16 o 
  -4   7   6       45.36       47.15      3.05 o 
  -3   7   6       49.21       49.88      3.05 o 
  -2   7   6        0.18       -0.18      0.60 o 
  -1   7   6       18.26       15.31      1.71 o 
   0   7   6       35.18       39.61      2.59 o 
   1   7   6      117.70      114.65      4.69 o 
   2   7   6       10.00       14.50      1.72 o 
   3   7   6       10.91       11.16      1.62 o 
   4   7   6       30.47       32.16      2.38 o 
   5   7   6       20.96       19.51      1.97 o 
   6   7   6       12.50       12.14      1.70 o 
  -3   8   6       20.28       22.88      2.28 o 
  -2   8   6       31.14       31.84      2.52 o 
  -1   8   6       10.87       12.04      1.73 o 
   0   8   6       21.98       21.63      2.10 o 
   1   8   6        8.53        5.11      1.23 o 
   2   8   6       30.83       28.35      2.50 o 
   3   8   6        3.80        5.65      1.37 o 
   4   8   6       17.58       19.00      2.11 o 
   5   8   6        0.47        2.20      0.94 o 
   0   9   6       27.06       24.91      2.41 o 
   1   9   6        6.23        6.30      1.47 o 
   2   9   6       44.06       47.73      3.25 o 
   3   9   6        1.59        0.22      0.84 o 
   0  -6   7       41.41       41.95      2.90 o 
   1  -6   7        0.43        0.40      0.76 o 
   2  -6   7       32.58       34.45      2.53 o 
   3  -6   7       42.02       44.87      2.90 o 
   4  -6   7        1.89        0.85      0.98 o 
   2  -5   7      129.78      132.98      4.96 o 
   3  -5   7      162.04      158.02      5.55 o 
   4  -5   7        3.03        2.18      0.83 o 
   5  -5   7       79.14       88.05      3.97 o 
   6  -5   7        6.34        5.09      1.32 o 
  -3  -4   7        3.89        6.10      1.29 o 
  -2  -4   7       39.86       36.81      2.54 o 
  -1  -4   7        3.02        3.56      1.11 o 
   0  -4   7        4.31        6.41      1.35 o 
   1  -4   7        4.02        3.67      0.92 o 
   2  -4   7        0.27        0.17      0.61 o 
   3  -4   7       67.96       70.88      3.29 o 
   4  -4   7        1.55        0.80      0.66 o 
   5  -4   7      128.82      136.69      5.15 o 
   6  -4   7       96.74      107.64      4.61 o 
   7  -4   7       16.49       17.58      2.00 o 
  -4  -3   7        8.32        7.21      1.46 o 
  -3  -3   7      101.57      103.14      4.54 o 
  -2  -3   7        4.96        3.99      1.12 o 
  -1  -3   7        1.96        2.99      1.03 o 
   0  -3   7      150.50      174.43      6.34 o 
   1  -3   7      365.32      351.40      9.96 o 
   2  -3   7        2.13        1.08      0.66 o 
   3  -3   7        0.74        0.14      0.53 o 
   4  -3   7        3.68        1.40      0.70 o 
   5  -3   7       63.55       58.43      3.04 o 
   6  -3   7       79.71       92.36      4.15 o 
   7  -3   7        4.13        2.38      0.95 o 
   8  -3   7       25.64       23.81      2.38 o 
  -5  -2   7        2.50        3.35      1.23 o 
  -4  -2   7       61.72       55.07      3.26 o 
  -3  -2   7      295.13      281.79      8.83 o 
  -2  -2   7       28.77       32.16      2.36 o 
  -1  -2   7       28.09       26.16      2.14 o 
   0  -2   7        2.97        4.11      1.06 o 
   1  -2   7      172.82      162.86      5.51 o 
   2  -2   7       88.48       74.88      3.29 o 
   3  -2   7      216.49      221.22      6.95 o 
   4  -2   7        0.66        0.37      0.50 o 
   5  -2   7        9.48        8.43      1.31 o 
   6  -2   7        0.38        1.75      0.77 o 
   7  -2   7       15.29       18.30      1.95 o 
   8  -2   7       10.42       13.05      1.85 o 
  -5  -1   7       16.00       19.80      2.18 o 
  -4  -1   7        0.63        1.22      0.72 o 
  -3  -1   7      195.61      168.65      6.13 o 
  -2  -1   7      105.67      125.06      5.07 o 
  -1  -1   7        6.76        4.04      1.05 o 
   0  -1   7      157.52      148.93      5.19 o 
   1  -1   7      264.54      250.63      7.53 o 
   2  -1   7      451.59      467.12     12.44 o 
   3  -1   7       65.81       62.13      2.96 o 
   4  -1   7      126.06      123.90      4.57 o 
   5  -1   7      115.27      109.14      4.32 o 
   6  -1   7      459.54      450.70     12.61 o 
   7  -1   7        0.61        0.03      0.68 o 
   8  -1   7       20.59       23.12      2.26 o 
  -5   0   7       43.67       42.88      2.97 o 
  -4   0   7       23.97       25.00      2.20 o 
  -3   0   7       73.92       74.17      3.61 o 
  -2   0   7      137.27      148.28      5.63 o 
  -1   0   7       38.67       38.16      2.51 o 
   0   0   7       90.12       95.94      3.84 o 
   1   0   7      136.60      130.76      4.64 o 
   2   0   7       95.51      102.51      3.93 o 
   3   0   7       70.20       69.70      2.91 o 
   4   0   7       87.59       84.36      3.54 o 
   5   0   7       15.90       17.69      1.65 o 
   6   0   7       83.72       88.90      3.95 o 
   7   0   7       26.31       24.80      2.18 o 
   8   0   7        3.15        0.94      0.80 o 
   9   0   7       18.74       23.66      2.45 o 
  -5   1   7       83.61       70.51      3.79 o 
  -4   1   7        6.03        6.41      1.35 o 
  -3   1   7      204.72      184.64      6.41 o 
  -2   1   7      306.24      316.94      9.57 o 
  -1   1   7        2.22        3.79      0.94 o 
   0   1   7       43.22       52.82      2.21 o 
   1   1   7       80.14       76.47      2.29 o 
   2   1   7      116.70      118.93      3.91 o 
   3   1   7        8.93       10.90      1.45 o 
   4   1   7        0.78        0.24      0.48 o 
   5   1   7        0.43        1.02      0.61 o 
   6   1   7       53.53       53.61      2.94 o 
   7   1   7       92.03       91.22      4.20 o 
   8   1   7       16.32       20.11      2.11 o 
   9   1   7       34.81       35.58      2.87 o 
  -5   2   7        0.28        1.07      0.90 o 
  -4   2   7      313.39      313.62      9.69 o 
  -3   2   7       44.52       37.42      2.42 o 
  -2   2   7      249.60      245.18      5.94 o 
  -1   2   7        5.41        6.42      0.81 o 
   0   2   7      202.07      217.64      4.93 o 
   1   2   7       92.63       97.94      5.21 o 
   2   2   7       32.86       33.49      1.40 o 
   3   2   7      268.91      284.21      5.79 o 
   4   2   7      106.02      105.96      2.78 o 
   5   2   7        0.24        0.25      0.54 o 
   6   2   7        0.90        0.46      0.59 o 
   7   2   7       12.26       13.94      1.72 o 
   8   2   7        2.27        2.21      1.03 o 
   9   2   7        0.14        1.57      1.07 o 
  -5   3   7       22.79       20.82      2.12 o 
  -4   3   7      112.86      116.63      4.89 o 
  -3   3   7        1.67        0.81      0.49 o 
  -2   3   7      180.61      179.85      5.04 o 
  -1   3   7      164.40      156.19      9.67 o 
   0   3   7      345.29      354.26      7.91 o 
   1   3   7      162.74      160.96      3.82 o 
   2   3   7       29.43       33.55      1.43 o 
   3   3   7      113.00      114.93      3.22 o 
   4   3   7       57.41       57.21      2.01 o 
   5   3   7       42.87       44.91      2.50 o 
   6   3   7       57.73       60.28      3.10 o 
   7   3   7      134.13      141.01      5.45 o 
   8   3   7        4.07        2.35      1.03 o 
  -5   4   7       30.69       28.86      2.43 o 
  -4   4   7       29.74       31.54      2.97 o 
  -3   4   7      148.11      156.59      7.06 o 
  -2   4   7       10.42       11.96      1.07 o 
  -1   4   7       26.82       34.03      1.57 o 
   0   4   7        3.68        3.04      0.80 o 
   1   4   7      173.98      182.30      4.87 o 
   2   4   7        6.20        7.65      0.92 o 
   3   4   7       48.03       57.72      3.29 o 
   4   4   7      234.69      220.39      4.85 o 
   5   4   7        0.16        0.05      0.40 o 
   6   4   7        0.46        0.86      0.73 o 
   7   4   7       11.14       10.62      1.54 o 
   8   4   7      109.65      125.51      5.24 o 
  -4   5   7        6.41        7.57      1.05 o 
  -3   5   7       74.47       71.01      2.50 o 
  -2   5   7       74.45       71.41      3.41 o 
  -1   5   7      190.60      188.36      4.47 o 
   0   5   7       43.16       43.49      1.78 o 
   1   5   7       91.75       94.62      4.06 o 
   2   5   7        1.93        1.32      0.47 o 
   3   5   7       67.61       67.20      2.17 o 
   4   5   7       86.25       83.96      3.67 o 
   5   5   7       17.92       16.53      1.15 o 
   6   5   7        0.18        0.54      0.67 o 
   7   5   7       55.95       61.31      3.23 o 
  -4   6   7       17.40       18.88      2.13 o 
  -3   6   7       23.44       20.74      2.10 o 
  -2   6   7       38.26       34.48      2.49 o 
  -1   6   7       77.13       69.34      3.59 o 
   0   6   7       49.21       50.85      2.94 o 
   1   6   7       86.29       89.07      4.05 o 
   2   6   7       33.85       37.23      2.45 o 
   3   6   7       20.03       20.81      1.92 o 
   4   6   7       15.65       13.10      1.65 o 
   5   6   7       25.17       29.07      2.31 o 
   6   6   7        0.29        0.71      0.79 o 
  -3   7   7        0.39        0.03      0.69 o 
  -2   7   7       41.50       39.61      2.75 o 
  -1   7   7       52.29       56.62      3.28 o 
   0   7   7       44.40       50.01      3.04 o 
   1   7   7        3.03        3.30      1.12 o 
   2   7   7       49.68       51.01      3.03 o 
   3   7   7       58.85       65.00      3.51 o 
   4   7   7       58.54       68.57      3.73 o 
   5   7   7       28.46       29.47      2.44 o 
   6   7   7       18.48       18.71      2.12 o 
  -1   8   7       21.38       23.86      2.40 o 
   0   8   7        0.51        1.93      1.04 o 
   1   8   7       16.76       14.16      1.93 o 
   2   8   7       18.26       16.75      2.00 o 
   3   8   7       12.51       12.83      1.91 o 
   4   8   7        5.95        5.83      1.51 o 
  -2  -4   8       74.42       92.57      4.58 o 
  -1  -4   8       33.78       47.79      3.24 o 
   0  -4   8       10.14       11.48      1.86 o 
   2  -4   8      139.59      142.76      5.36 o 
   3  -4   8       32.01       29.92      2.20 o 
   4  -4   8       26.94       31.51      2.32 o 
   5  -4   8       88.08       98.85      4.44 o 
  -3  -3   8       12.25       13.48      1.94 o 
  -2  -3   8       49.92       50.04      3.26 o 
  -1  -3   8      143.73      160.52      6.43 o 
   0  -3   8        5.88        5.61      1.48 o 
   1  -3   8       14.55       15.61      1.72 o 
   2  -3   8       72.26       67.91      3.33 o 
   3  -3   8       30.84       29.14      2.15 o 
   4  -3   8        1.25        0.84      0.74 o 
   5  -3   8      143.26      145.89      5.59 o 
   6  -3   8       23.20       21.21      2.13 o 
  -3  -2   8       67.88       74.64      3.95 o 
  -2  -2   8      169.14      182.30      6.92 o 
  -1  -2   8       35.43       51.01      3.32 o 
   0  -2   8       57.91       72.27      3.91 o 
   1  -2   8       31.37       31.73      2.25 o 
   2  -2   8      431.47      405.18     11.43 o 
   3  -2   8       47.11       43.48      2.56 o 
   4  -2   8       20.45       20.20      1.92 o 
   5  -2   8       28.23       28.00      2.17 o 
   6  -2   8        0.19       -0.31      0.61 o 
   7  -2   8        0.24       -0.16      0.75 o 
  -4  -1   8       21.21       22.24      2.36 o 
  -3  -1   8      110.99      114.73      5.06 o 
  -2  -1   8       29.33       33.83      2.65 o 
  -1  -1   8      248.76      278.57      9.24 o 
   0  -1   8      157.63      195.00      7.14 o 
   1  -1   8      113.88      110.68      4.47 o 
   2  -1   8        2.04        1.14      0.70 o 
   3  -1   8      196.09      188.59      6.40 o 
   4  -1   8      137.56      124.07      4.87 o 
   5  -1   8      271.85      262.95      8.28 o 
   6  -1   8       21.29       26.19      2.27 o 
   7  -1   8        5.89        6.98      1.43 o 
   8  -1   8       48.78       50.79      3.32 o 
  -4   0   8       40.68       42.34      2.98 o 
  -3   0   8       80.53       75.74      3.94 o 
  -2   0   8        0.84        1.64      0.90 o 
  -1   0   8      142.98      166.53      6.44 o 
   0   0   8      147.37      159.34      6.17 o 
   1   0   8      236.11      231.30      7.39 o 
   2   0   8        3.27        2.71      0.89 o 
   3   0   8      537.23      527.71     14.19 o 
   4   0   8       19.31       16.60      1.68 o 
   5   0   8      156.44      145.47      5.42 o 
   6   0   8       11.60       13.59      1.68 o 
   7   0   8       14.14       10.01      1.57 o 
   8   0   8       37.40       36.15      2.78 o 
  -4   1   8       73.61       61.54      3.62 o 
  -3   1   8      205.15      187.38      6.83 o 
  -2   1   8        2.53        1.56      0.85 o 
  -1   1   8       15.16       17.76      2.03 o 
   0   1   8      223.83      242.95      8.11 o 
   1   1   8      146.25      150.59      4.02 o 
   2   1   8       31.85       35.61      1.56 o 
   3   1   8       12.16       14.82      1.10 o 
   4   1   8      125.93      121.23      4.73 o 
   5   1   8       87.11       89.83      3.98 o 
   6   1   8      109.62      109.22      4.61 o 
   7   1   8        4.68        3.37      1.07 o 
   8   1   8       96.27      102.08      4.86 o 
  -4   2   8       21.30       20.66      2.21 o 
  -3   2   8      129.90      114.60      4.91 o 
  -2   2   8       39.90       43.68      2.81 o 
  -1   2   8       12.53       14.97      1.31 o 
   0   2   8      252.88      252.79      5.73 o 
   1   2   8      122.52      120.30      3.29 o 
   2   2   8      112.11      112.77      6.80 o 
   3   2   8       17.29       16.61      1.12 o 
   4   2   8      212.16      218.68      7.08 o 
   5   2   8       47.02       52.54      2.90 o 
   6   2   8       29.75       28.84      2.19 o 
   7   2   8       11.24        8.55      1.50 o 
   8   2   8       62.21       66.32      3.77 o 
  -4   3   8        0.47       -0.12      0.80 o 
  -3   3   8      164.07      148.08      5.75 o 
  -2   3   8       56.58       51.38      2.15 o 
  -1   3   8       17.39       19.13      2.70 o 
   0   3   8      196.16      203.99      4.92 o 
   1   3   8      150.24      143.67      9.84 o 
   2   3   8      106.30      102.77      2.93 o 
   3   3   8       17.63       16.65      1.15 o 
   4   3   8      180.25      181.45      5.91 o 
   5   3   8      155.05      151.32      5.50 o 
   6   3   8      106.31      107.28      4.58 o 
   7   3   8        0.30        0.14      0.66 o 
   8   3   8        6.13        6.44      1.43 o 
  -4   4   8       86.27       86.87      4.32 o 
  -3   4   8        0.12        0.29      0.55 o 
  -2   4   8       21.86       20.02      1.43 o 
  -1   4   8        7.63        5.09      0.82 o 
   0   4   8      179.35      184.63      4.58 o 
   1   4   8       48.25       46.85      1.90 o 
   2   4   8       57.51       55.52      2.05 o 
   3   4   8       84.44       84.69      2.61 o 
   4   4   8        3.24        3.93      0.70 o 
   5   4   8       19.03       20.01      1.83 o 
   6   4   8       60.62       62.49      3.30 o 
   7   4   8       97.15      103.71      4.60 o 
  -3   5   8        2.46        1.69      0.69 o 
  -2   5   8       69.98       70.42      3.05 o 
  -1   5   8        1.49        2.70      0.71 o 
   0   5   8       26.59       30.29      1.66 o 
   1   5   8        0.83        0.18      0.44 o 
   2   5   8       28.96       30.01      1.50 o 
   3   5   8       72.68       73.77      2.43 o 
   4   5   8       27.89       29.68      3.02 o 
   5   5   8       33.99       32.74      1.60 o 
   6   5   8       42.48       46.24      2.76 o 
   7   5   8        9.30       12.05      1.71 o 
  -2   6   8        4.80        2.97      1.21 o 
  -1   6   8       30.30       26.83      2.39 o 
   0   6   8       44.13       34.89      2.55 o 
   1   6   8       64.03       62.59      3.42 o 
   2   6   8        0.65        0.46      0.69 o 
   3   6   8       24.19       28.04      2.31 o 
   4   6   8       28.90       26.01      2.26 o 
   5   6   8        0.71        0.05      0.77 o 
  -1   7   8        9.03        8.52      1.64 o 
   0   7   8        0.88        0.44      0.85 o 
   1   7   8       38.30       39.68      2.87 o 
   2   7   8        7.58        7.71      1.51 o 
   3   7   8       46.96       48.75      3.19 o 
   4   7   8       22.13       25.26      2.37 o 
   5   7   8        8.74        7.60      1.57 o 
   0  -3   9       10.33       14.84      2.29 o 
   1  -3   9       52.10       61.00      3.94 o 
   2  -3   9       23.41       20.48      2.07 o 
   3  -3   9       13.17       13.35      1.70 o 
   4  -3   9       84.40       80.75      4.00 o 
   5  -3   9       43.57       39.83      2.85 o 
  -1  -2   9       21.76       26.40      2.79 o 
   0  -2   9       49.42       62.54      3.98 o 
   1  -2   9      165.56      146.50      5.68 o 
   2  -2   9      196.91      172.62      6.30 o 
   3  -2   9        1.01        1.45      0.76 o 
   4  -2   9       43.35       41.83      2.74 o 
   5  -2   9       39.25       47.75      3.06 o 
   6  -2   9       33.37       32.20      2.53 o 
  -2  -1   9      119.30      131.00      5.95 o 
  -1  -1   9       42.55       50.97      3.57 o 
   0  -1   9        1.58        3.81      1.42 o 
   1  -1   9       58.88       58.27      3.23 o 
   2  -1   9      202.45      182.99      6.52 o 
   3  -1   9       71.51       65.71      3.45 o 
   4  -1   9       33.74       34.59      2.51 o 
   5  -1   9      111.24      114.98      4.96 o 
   6  -1   9        8.11        7.67      1.54 o 
  -2   0   9       81.60       83.33      4.52 o 
  -1   0   9        6.05        8.45      1.73 o 
   0   0   9       40.46       48.37      3.31 o 
   1   0   9       79.48       77.20      3.82 o 
   2   0   9      427.84      378.98     11.07 o 
   3   0   9        0.71        0.61      0.68 o 
   4   0   9       72.78       74.66      3.73 o 
   5   0   9      303.51      286.09      9.13 o 
   6   0   9       98.10       88.48      4.28 o 
   7   0   9       66.45       68.18      3.87 o 
  -3   1   9       10.32        9.35      1.79 o 
  -2   1   9        7.76        7.34      1.61 o 
  -1   1   9       48.42       55.85      3.57 o 
   0   1   9        0.36       -0.57      0.60 o 
   1   1   9       27.35       27.78      2.24 o 
   2   1   9        7.64        7.68      1.37 o 
   3   1   9      105.70       94.71      4.21 o 
   4   1   9       13.02       14.34      1.74 o 
   5   1   9      100.60      101.73      4.53 o 
   6   1   9        0.18        1.91      0.93 o 
   7   1   9       43.35       44.59      3.13 o 
  -3   2   9       20.03       18.15      2.19 o 
  -2   2   9        1.93        1.76      1.09 o 
  -1   2   9       89.95      100.67      4.84 o 
   0   2   9        1.48        1.31      0.62 o 
   1   2   9       30.45       31.32      1.64 o 
   2   2   9       12.60       12.14      1.13 o 
   3   2   9      186.71      175.29      6.36 o 
   4   2   9        4.80        3.57      1.07 o 
   5   2   9       69.51       70.15      3.63 o 
   6   2   9        5.23        5.31      1.24 o 
   7   2   9       87.28       96.03      4.67 o 
  -2   3   9        2.79        3.44      1.18 o 
  -1   3   9       60.02       63.70      2.57 o 
   0   3   9       53.23       54.39      2.32 o 
   1   3   9       11.66       13.58      1.19 o 
   2   3   9        3.45        4.66      0.82 o 
   3   3   9       60.97       61.56      2.30 o 
   4   3   9      125.98      122.40      4.97 o 
   5   3   9       46.59       48.42      2.95 o 
   6   3   9        2.24        2.53      1.09 o 
   7   3   9        0.74        0.10      0.78 o 
  -2   4   9        5.37        4.61      0.91 o 
  -1   4   9       27.66       26.72      1.73 o 
   0   4   9       57.47       59.10      4.51 o 
   1   4   9        8.50        7.77      1.03 o 
   2   4   9       10.58       11.21      1.10 o 
   3   4   9        0.59        0.22      0.51 o 
   4   4   9       63.63       62.75      2.33 o 
   5   4   9       23.81       25.60      2.19 o 
   6   4   9       40.75       45.47      2.94 o 
  -1   5   9        1.70        1.08      0.66 o 
   0   5   9        5.10        5.33      1.33 o 
   1   5   9        2.27        2.12      0.69 o 
   2   5   9        4.89        3.78      0.78 o 
   3   5   9        0.98        0.71      0.53 o 
   4   5   9       53.80       57.55      2.25 o 
   5   5   9        5.94        4.67      1.20 o 
   0   6   9       58.75       53.00      3.41 o 
   1   6   9        1.20        1.13      0.90 o 
   2   6   9        3.20        2.82      1.10 o 
   3   6   9        4.16        3.56      1.19 o 
   4   6   9        0.73        0.69      0.92 o 
   1  -1  10       44.22       50.12      3.65 o 
   2  -1  10       32.75       32.16      2.59 o 
   3  -1  10        5.52        6.95      1.50 o 
   4  -1  10       24.94       23.14      2.30 o 
   0   0  10       16.17       23.43      2.71 o 
   1   0  10       47.94       58.68      3.84 o 
   2   0  10        0.14        0.09      0.82 o 
   3   0  10        3.15        2.44      1.10 o 
   4   0  10      134.15      124.66      5.33 o 
   5   0  10       45.29       44.75      3.07 o 
   0   1  10        1.09       -0.37      1.01 o 
   1   1  10       55.33       60.55      3.83 o 
   2   1  10       32.40       25.90      2.39 o 
   3   1  10        1.94        1.19      0.84 o 
   4   1  10        9.52        7.42      1.48 o 
   5   1  10       18.49       13.53      1.84 o 
   0   2  10        6.96        8.88      1.79 o 
   1   2  10       23.39       24.10      1.70 o 
   2   2  10       32.66       34.20      1.82 o 
   3   2  10      105.38       97.38      4.52 o 
   4   2  10       34.57       36.56      2.65 o 
   5   2  10       26.09       28.56      2.48 o 
   0   3  10        0.16        0.39      0.63 o 
   1   3  10       28.89       31.75      1.80 o 
   2   3  10       17.99       19.98      1.52 o 
   3   3  10       18.93       17.62      1.65 o 
   4   3  10        2.88        3.30      1.16 o 
   5   3  10       15.64       11.32      1.73 o 
   1   4  10       33.04       35.50      1.95 o 
   2   4  10        3.80        3.78      0.90 o 
   3   4  10       18.64       19.09      1.48 o 
   4   4  10        1.56        1.30      0.94 o 
                                                 
